# Supplementary material for: Lack of association of rare functional variants in TSC1/TSC2 genes with autism spectrum disorder
Source: Mol Autism. 2013 Mar 20;4:5. doi: 10.1186/2040-2392-4-5 (PMC3610211; doi:10.1186/2040-2392-4-5)
Supplement: Additional file 3: Table S2 — Primer sequences for PCR amplification of coding regions of five mTOR pathway genes. [file 2040-2392-4-5-S3.xls]

## Sheet: Sheet1
Table S2. Primer sequences for PCR amplification of coding regions of five mTOR pathway genes
Gene	Exon #	Chromosome	Start	End	Length	Strand	Build	Fwd Primer	Rev Primer
TSC1	3	9	135803945	135804439	494	-	hg19	TTGTCCCCAAGGATGTCAGT	GGATCCTTAAAAGTGACTCCTGAA
TSC1	4	9	135802455	135802828	373	-	hg19	TGCAACTTGTTTCTTGATACGC	CCCCAGGGATTTGCAATAA
TSC1	5	9	135800850	135801249	399	-	hg19	CTGGGGCTTTCAGAATGTGT	CACACCTTGAGAGCAGCTTG
TSC1	6	9	135798610	135799005	395	-	hg19	CAAGAGCGAAACTCCACCTC	TGTTTAGGCCTCAGTATTTTGGA
TSC1	7	9	135797081	135797565	484	-	hg19	CCATGTCCAGCCTTCTCTGT	CCCAGACTAAACCACCCATC
TSC1	8	9	135796619	135797078	459	-	hg19	GGATGCCACTTTTTCTCCTCT	TCGTCGGAGGTGGAATTTTA
TSC1	9	9	135787519	135787962	443	-	hg19	CACACCAAAGCAAGCCTTTAC	CTGACAAACAGCAGAGAACCA
TSC1	10	9	135786713	135787126	413	-	hg19	TCTGTGGACCTGGAGTTTGA	GCTGACTTGGCAACACTTGA
TSC1	11	9	135786255	135786648	393	-	hg19	GCTGGGAGTCAAGTGGTCAT	TATGAGGGAATTCCGAGGTG
TSC1	12	9	135785795	135786260	465	-	hg19	TGACCTAAGGCCAAGTAAGACAG	TCTGCCATGATTTCAGAGAGAA
TSC1	13	9	135782564	135782913	349	-	hg19	AGGGCCCAAGAAAGTAGAGC	GCAGCAGAACCACTTCCTGT
TSC1	14	9	135781981	135782350	369	-	hg19	GAACCCATGGGACTGGTTTA	ACCACGGAGTAGTGGGACTG
TSC1	15-1	9	135781188	135781650	462	-	hg19	ACTACCAGCTTACTTTCCATAAAGTTG	CCAATTCAAACACCTGGGTTA
TSC1	15-2	9	135780836	135781327	491	-	hg19	CTCACCTGGCCAAGAAAGAC	GTGGGTCTCTGACACGGAGT
TSC1	16	9	135779632	135779988	356	-	hg19	TCCATATGGCCACAGGAAGT	TGGGAAGTGAGCCCACAG
TSC1	17	9	135778865	135779351	486	-	hg19	GAGAAACCCCCACACCAGA	TCAGCTGTCCAAAGGACCTC
TSC1	18	9	135777852	135778339	487	-	hg19	AAGGTTATGCCCACCAGAGA	TGGAGACAGCATTCCTGTGTAG
TSC1	19	9	135776845	135777212	367	-	hg19	CGGCTCGTCAAGTGAATCTT	AATACAAAAAGCCGGGTGTG
TSC1	20	9	135775965	135776355	390	-	hg19	GTGGGGCTCTCAGTCACAA	ACACCAGGAGACCCCACA
TSC1	21	9	135772665	135773158	493	-	hg19	TGCAGACCTGTCTCTTGCAG	GGTGAAGGCCAGGACTCTG
TSC1	22	9	135772432	135772882	450	-	hg19	AGTGCGTGGTCTGTCTGTTG	ACAGGCGTGAGCCATTGT
TSC1	23-1	9	135771870	135772365	495	-	hg19	CAGGCACCTGAGTGCTTGT	CTTACATGGGGGACTCCTGA
TSC1	23-2	9	135771479	135771972	493	-	hg19	CCCTGTGGCTTGGAGAGA	CCCTCAACAGGCCATTGT
TSC2	1	16	2098480	2098879	399	+	hg19	GAGCTGAGGTCAGGGTTTTG	CTAGTGGCAGCCTCTGGAAC
TSC2	2	16	2100249	2100766	517	+	hg19	CTGTAGCTCACAGCGTGGTC	GCCTGGAAAGGCCTAGAAAT
TSC2	3	16	2103218	2103615	397	+	hg19	ATAAACGTGTGGTGGGCACT	ACACGGTTCTGGCAGTCTCT
TSC2	4	16	2104151	2104648	497	+	hg19	AGGATCTGGGGGTGTCTCA	TGCAGAAACCTGGAAAGCA
TSC2	5	16	2105254	2105637	383	+	hg19	AGGAGTGCCTTTGTGTCTGG	TGGAAAGCAAGCTAGCACCT
TSC2	6	16	2106048	2106396	348	+	hg19	GAGCTCTGTGCCCTGTGTG	AGCAAGCCAGTGAATGAACA
TSC2	7	16	2106502	2106891	389	+	hg19	TTCTGAACGAGGAGCTGGAC	AGCCTCACCTACGGACACAG
TSC2	8	16	2106920	2107315	395	+	hg19	AGATTGTGCCACCGCACT	GCACCCTCAGCAAATCCA
TSC2	9	16	2108519	2108997	478	+	hg19	GGGTTTGAAGGTCGTGTGTT	CACAGTGGGTGCAGAGGAG
TSC2	10	16	2110548	2110936	388	+	hg19	GTGTCTGTGTTGGGATGTGG	CAGCAGGAACGGAACAGACT
TSC2	11	16	2111679	2112139	460	+	hg19	ACTACATGTACGCGGGACCT	GCTATGGAGCCCTGTTCTCA
TSC2	12	16	2112352	2112761	409	+	hg19	TGAGAACAGGGCTCCATAGC	GCTGAGTTTGAGGGAAATGG
TSC2	13	16	2112844	2113227	383	+	hg19	ACTCCCACCACTCCGAAAG	CTAGAAGCACCAGGGAATCG
TSC2	14	16	2114064	2114549	485	+	hg19	AGGCATTCAGGGACTTGCTA	AGGAAGGAGAGCACTCATGG
TSC2	15	16	2115364	2115763	399	+	hg19	ATGGGACCGAGAGTTGAGG	AGGGCATGAAGTGCAAAAA
TSC2	16	16	2120323	2120719	396	+	hg19	CCGCACCTCTACAGGAACTT	CCAAACACCCTCCCACTG
TSC2	17	16	2121360	2121746	386	+	hg19	AGCCTGCAGGGCTTTGAT	CTCACATACTCCAGGGCACA
TSC2	18	16	2121611	2122140	529	+	hg19	TTCTGTCTCTTCCCCGCTAA	GGGGACAGAATGCAACCTT
TSC2	19	16	2122121	2122488	367	+	hg19	TCCACGTGATTCTCAAGCTG	AACCAGCCAGGTTTTGGTC
TSC2	20	16	2122682	2123170	488	+	hg19	TGGCTCGATACGTCTTCTCC	GAAGAGAATCCCACGCACAG
TSC2	21	16	2124078	2124560	482	+	hg19	TGACTGCACCTTCCTTTCCT	AAGGCTCACCCCAGAGTCA
TSC2	22	16	2125634	2126016	382	+	hg19	TCACTGAGGCCAGCACTGT	AAAAACAAAAGTTACCCCCAAA
TSC2	23	16	2125814	2126288	474	+	hg19	ATCGTGGTCCTGAGGATTGT	GGAGAACAATGGTGCTGAGG
TSC2	24	16	2126323	2126712	389	+	hg19	CACTGCCCTCCTCAGGTCT	TTCTGCACAGACGTCCTCAT
TSC2	25	16	2127418	2127894	476	+	hg19	ATGGCAGCAGTAAGCAGAGC	CGAGGGATGTGGAAGAACAT
TSC2	26	16	2128868	2129331	463	+	hg19	TCAGGGGATGCTGATACCTC	CGACCAGGCAGCACTTTC
TSC2	27	16	2129155	2129553	398	+	hg19	CTGAGCAAGTCCAGCTCCTC	CCACAGGGAGGAACACAGAG
TSC2	28	16	2129431	2129815	384	+	hg19	ACCTGGTGCCTCACTTGC	ACAGGGAGCTTAGGCCAGA
TSC2	29	16	2130000	2130497	497	+	hg19	GGAGCTCAGGCTTGCAGA	CTCAATGAGCACTTCATGCTG
TSC2	30	16	2131465	2131940	475	+	hg19	GCTGGAATGGATGGTCTTGT	ACGCTGTTAGGCTCGGAAC
TSC2	31	16	2132259	2132658	399	+	hg19	GGAGAGCCGAGGACCACT	CTTCAGGGCACAGAGGACA
TSC2	32	16	2133555	2133949	394	+	hg19	AAGTTCAGGGGCAGATGCT	TTGCGGTCAGACACGATCT
TSC2	33-1	16	2134018	2134516	498	+	hg19	TGGACTACGAGTGCAACCTG	TAGATATCGGTGGGGTTGGA
TSC2	33-2	16	2134367	2134893	526	+	hg19	GTGGCCAAGATCGTGTCTG	CGCAGATCTGAAGGCAGAG
TSC2	34	16	2134765	2135147	382	+	hg19	AACCCCACCGATATCTACCC	GCACCAAGCAGACAAAGTCA
TSC2	35	16	2135107	2135461	354	+	hg19	GTTGGAAAAGGGCTGTGTGT	ACAGACATCCAGAGCGGACT
TSC2	36	16	2136059	2136527	468	+	hg19	TGCCCCATGTTATCTTCTCAA	AGGGCTTTTACAAAATTACTTCAGC
TSC2	37	16	2136584	2137056	472	+	hg19	AGCCCTTGTCAGATTGGTTG	GCCCATAAGCCGTGTTATTTT
TSC2	38	16	2137741	2138100	359	+	hg19	ACATTATCATTTGCTGTGGAAGTAA	CAGGCTATTGTGTGTGCTTCA
TSC2	39	16	2137901	2138274	373	+	hg19	TTTTGGGGAAGAGAGTAACTAGAAAG	TCAATCTTGGACAGATTAAGCTACTG
TSC2	40	16	2138075	2138453	378	+	hg19	GCTGGCATGCGAAATATCAT	TGAAAAATAATACAAATGGGTGAATG
TSC2	41	16	2138258	2138751	493	+	hg19	CAGTGGAACAGTTAGGGTAATGTG	TGATATTACTGATTAAACAAGGACAAA
MYCBP2	2	13	77900469	77900995	526	-	hg19	TGGAGCTGTATGGCTGCTGTT	GCAAGCACTATCCCTTGCTAATCA
MYCBP2	3	13	77870606	77871005	399	-	hg19	AAAGCACAGTCTCCTTTTGAGTTTA	TTCTGACAACAAAGCCATCCT
MYCBP2	4	13	77862164	77862732	568	-	hg19	ATCAGATAGCTGCTTCAAGAGATG	TGTTTAAAGACTGTGTTTCCCAGTT
MYCBP2	5	13	77852622	77853149	527	-	hg19	CTGGTTTGGAACAAGAGAAACA	GATGATTCTTCTTAAACATGCAAACT
MYCBP2	6	13	77847482	77847961	479	-	hg19	CTTGCTCAACTCCCAGAAGC	CATGTATTCTTGTTAGATCCTGGAAA
MYCBP2	7	13	77844251	77844803	552	-	hg19	CCCAGGCCTTTGTGAAAATA	GCATGAAACTAGGGACAGTGCT
MYCBP2	8	13	77844047	77844446	399	-	hg19	TCTGCCAGTCTTTTGGCTACTT	AAAGAAAAAGAAGAGCCACTCATT
MYCBP2	9	13	77841873	77842146	273	-	hg19	GCTTGGATTAGCATGCTGTCAT	TGAAAGAAAGGCAACCTTAGAGATG
MYCBP2	10	13	77837906	77838267	361	-	hg19	AGAGGTGATTTCATTGCTTACTCA	CATATTGTCAGTTACCGTAAAAGCAG
MYCBP2	11	13	77837599	77838086	487	-	hg19	TTCTTTTTCCCTTTTTGGCTAAG	AGAAGAAGCATGAATACCCTGAA
MYCBP2	12	13	77836083	77836482	399	-	hg19	GTGGGGAAATTGGAAGAAAAG	TGTTCTTTCTCCTCAGGCTACA
MYCBP2	13	13	77835099	77835669	570	-	hg19	CAGCTACAGATTCTTCTTGCTTGT	TGAGAGACTGCCACGCTACA
MYCBP2	14	13	77834366	77834864	498	-	hg19	CAAATTTGTCCTTCAGTTACCTATTTT	CAATAATTCATGGGCCACACT
MYCBP2	15	13	77831693	77832107	414	-	hg19	TGTAGCACCAGTTTTTCAGAAATTA	GGGGATGAAGGCATGAAAT
MYCBP2	16	13	77825067	77825595	528	-	hg19	CCCAAACTAACAATTGGTGAAAA	CGGAGACATTTACAGGCTTTG
MYCBP2	17	13	77817793	77818216	423	-	hg19	CCAAGTTATCAATCTGTACTGTGTCC	GAATCACTGAGACAGAATTGCAG
MYCBP2	18	13	77817019	77817456	437	-	hg19	TGAGCTACATTTGTCCTCTTTAAGC	TGTTTTCTGTGGAATTAGCCTCT
MYCBP2	19	13	77807153	77807540	387	-	hg19	TGAAATGATGTTTAAAGCTTGGAGT	AGCTTCTACTGAATGGGCAGAAT
MYCBP2	20	13	77799446	77799819	373	-	hg19	CTTGGCAGCTATGCAGGACT	GCAATGTTTTCTCTATCGCTTTTT
MYCBP2	21	13	77798432	77798805	373	-	hg19	AATGTAGACCATAAAACCTTGTTTCCT	TTTAATTCAGCATTTTTGAAAGCA
MYCBP2	22	13	77791830	77792370	540	-	hg19	TTGCTTGCATTCTTGTCCAG	TCCTGCTGAAAGTACTCTGAATTTT
MYCBP2	23	13	77785941	77786421	480	-	hg19	AACCCATTCAGAGCTAGAATGAAA	TTTAAAGTTAAGCCTGTATGGAAAATG
MYCBP2	24	13	77785158	77785722	564	-	hg19	GGAAGTGCCCATATGCTAAAAA	ATCATAGGCCAACACCTCCA
MYCBP2	25	13	77780626	77781088	462	-	hg19	AAAGTGTCTTGGGCTCAGTAAAAA	TTCTCCCCTCATTTTAGAAGCA
MYCBP2	26	13	77779475	77779868	393	-	hg19	TTCCATTTAGATTAAAAATTGGGACTA	ACACCGAATGATTTCCTAATTTATCT
MYCBP2	27	13	77779235	77779720	485	-	hg19	GACAATTTAAATGACAGAGTGACAGAA	GAATAAGCACCAAGCTAAATACGC
MYCBP2	28	13	77768110	77768582	472	-	hg19	TGGCTCCACATATAACCAGAAAGA	TCCTGTGGATGCTGGGTAAA
MYCBP2	29	13	77765727	77766116	389	-	hg19	TGGCTAAAGGAAGAAAATACTGTCA	TTTCAATTTCTTTAGTGTCATTCATCA
MYCBP2	30	13	77764181	77764636	455	-	hg19	AGTACCCCCAACTTTTTCTTTCA	TCCTGACTTTAAGAAACATTATGCAA
MYCBP2	31	13	77762887	77763374	487	-	hg19	CCGTCATCGTGTTTGATTCAT	TGAATTTGTACAAGTATGTGCTAAGAA
MYCBP2	32	13	77759878	77760355	477	-	hg19	AGATATGATTTCTGGCACTGGA	GGAGAGTGTGACCTATCCAAAA
MYCBP2	33	13	77759111	77759682	571	-	hg19	TCGCTCAAAAGAGCAGAATATAGA	GCCAACAAATAAGCACAGCA
MYCBP2	34	13	77755704	77756191	487	-	hg19	TTGGACAAAAACTTAACTAGTGGAAAA	ACAGTGCCTAATCACCTGCTG
MYCBP2	35	13	77754052	77754603	551	-	hg19	CTGTTCCTCCTTCTCTGTCATAGG	CCTTGCCCAGGGTACCTTAT
MYCBP2	36	13	77751759	77752309	550	-	hg19	ACAATTCATTTGCGATAGACCTG	CAATTTTTCGAATAGAGGCAACA
MYCBP2	37	13	77750422	77750923	501	-	hg19	AACCATTAGCTTCACGTGCTTC	GGTCAGAGGATACCCTTCAGTCT
MYCBP2	38	13	77748307	77748781	474	-	hg19	GAATCACAAATCTTTTCAATCTGGA	ATGGGTTTCTCCCACCAAA
MYCBP2	39	13	77745466	77745842	376	-	hg19	TGAGGGAGGAAAGAGACTGGA	CAACCGCCAAACAAAAATATTAACT
MYCBP2	40	13	77743552	77743949	397	-	hg19	ATCTCCTGTGCTTAGGCATGTT	CAAACTTTCAGCATCACCCTTT
MYCBP2	41	13	77742415	77742914	499	-	hg19	TTGAAGGGAATGCCAGAGAC	CTGGACATCTGCCAAAAACC
MYCBP2	42	13	77740297	77740858	561	-	hg19	CCTTTCTGTATAGTATTTGTTTTGGAA	TCGGCAACCTAGAAAAATGC
MYCBP2	43	13	77739297	77739750	453	-	hg19	CAAATTAAATGTTTGCTGAACTATCG	GGCGGACACCAGAAATTATTA
MYCBP2	44	13	77738409	77738802	393	-	hg19	AAATATCCATCACCTTAAAAGGACAG	TTGTAAATGTTCCACAGCAGGA
MYCBP2	45	13	77735866	77736223	357	-	hg19	CAGAGGGAGCCTCTCTACAAATAA	TGTTTGAAACTCAATGAACACATTC
MYCBP2	46	13	77731904	77732452	548	-	hg19	TTTTTCCCTGGAGGGTCTCT	GCCTTAACCTTGCCAAACTTC
MYCBP2	47	13	77730061	77730548	487	-	hg19	GCCAGAGGTTGACTGGTTTC	TTGAAAAACCTGTGGTAGAAATGG
MYCBP2	48	13	77724671	77725221	550	-	hg19	TTTAGGTGTTATCTTTGTGCTTTGAA	CAAACCAATTTTAACAGTTGCAAGA
MYCBP2	49	13	77720171	77720645	474	-	hg19	CAAAGATTTGTCAGGTGCTTTGT	GCACTCTCATAAACTTAAGCCAAAA
MYCBP2	50	13	77718383	77718782	399	-	hg19	TCCCCCTTCTTTCCTTTATTCTT	GGAGCGTGGAGAACTAGCAC
MYCBP2	51	13	77714754	77715221	467	-	hg19	GGGAGGATGCCTTCTAGCTC	TCGACTTATTTTGGGAGATGCT
MYCBP2	52	13	77714021	77714441	420	-	hg19	CTGCGATGACAGCAGTGAAT	GTCTCGGTTTTCCCATCCTC
MYCBP2	53	13	77713152	77713629	477	-	hg19	TTAATATTGCACCCCATGGAC	ACAAAATTCATAGAACAGCTCAAATAA
MYCBP2	54	13	77700349	77700918	569	-	hg19	TTTTTGATCAAGTAAGCTATTTTTCTG	GGCATATGTAGCAGAGGTTATCTAGTG
MYCBP2	55	13	77699311	77699851	540	-	hg19	TCAGCCCAGGATGAATATGAA	TGTCAGTCAAGGCAACTCAAAA
MYCBP2	56	13	77695284	77695816	532	-	hg19	ACGATTATTTTAATGCTTTGCCTTT	TCTCCCATCAAGGACCTTACC
MYCBP2	57-1	13	77672763	77673302	539	-	hg19	GGAGCTTGGAAACCTTTCTTCTT	CACATTAGAAATTATCCCATGCCTTT
MYCBP2	57-2	13	77672319	77672885	566	-	hg19	AACCAATGACAAAGGCTTTAAGTGAA	TGGCATCGTGAAATAGAATCATCA
MYCBP2	57-3	13	77671870	77672439	569	-	hg19	TGAAGTCTTAATCCATGGAGGTACT	ACTTTGCCCATAGCACTAAAAT
MYCBP2	57-4	13	77671419	77671990	571	-	hg19	TGGGTACAATTTGGTTTTGTTGT	AAATGTTAACTAAGAGGAAGGACCATT
MYCBP2	58	13	77670218	77670792	574	-	hg19	GGAATGATTTTCTTCCCTGAATTTT	TGTCAACAATGCTGGTTAAGTCC
MYCBP2	59	13	77669335	77669906	571	-	hg19	GTCTGGCTTTGAAGCTATGAGTC	GCAATGATGTTTGGTTGGTG
MYCBP2	60	13	77667125	77667597	472	-	hg19	CGTGGTTAGTTGGAGGGATG	GCACAGGGATGGTGGTTACT
MYCBP2	61	13	77664115	77664664	549	-	hg19	CCTCATAACCTTTACTCTGTGCAA	AAATGCAACATGGAACTCAGG
MYCBP2	62	13	77662894	77663265	371	-	hg19	CCTGAGTTCCATGTTGCATTT	AGAACAAATATGAACTGCATAAAACTG
MYCBP2	63	13	77661479	77661860	381	-	hg19	TGAATTTCCTAAGTTCTGAGATTTTG	AAGACAATGAAATAGCTGTTAACCAA
MYCBP2	64	13	77656985	77657457	472	-	hg19	TCAGATGCTGACCTGAAAGAACA	AGCAGCAAGGTAAGCAAGTTTTC
MYCBP2	65	13	77655738	77656279	541	-	hg19	ATGATGGAGAATTAACTGGGAGAA	AAATACAGGCCCCAAACAAAA
MYCBP2	66	13	77655438	77655996	558	-	hg19	TTTTGAAGTTACAGAATGGTAGTTAGG	AGTGATGGTGGTTCCTTTGG
MYCBP2	67	13	77652779	77653177	398	-	hg19	GTCGTCTGGCCAGCATCATA	GCCAGTTGTTTATGGATTTTATTTGG
MYCBP2	68	13	77651121	77651646	525	-	hg19	TGTCTTGGGATTTGGGGTAA	CACTGAAAAGACAAACAGCATGA
MYCBP2	69	13	77650759	77651141	382	-	hg19	TGTGCCCATAATCTAAAATTCCA	CAGTGTACCCTTGGCTTCCTAA
MYCBP2	70-1	13	77644739	77645052	313	-	hg19	ATGCCTGCTACCACATCAGG	GCCGAAGGGACACAATCTT
MYCBP2	70-2	13	77644282	77644840	558	-	hg19	GGATTTGGAGTTTTGAGAGATTTTT	TTTTGAATATTTCCAATCTTCTCTTT
MYCBP2	71	13	77642557	77643110	553	-	hg19	CACCTTCATCGAAGAACCAAAAC	TTCCACCATTGCCTTCATTG
MYCBP2	72-1	13	77641784	77642276	492	-	hg19	AAGCATATTTTTCCCTGTTCTTT	ATTGTGGGGCAACAACTAGC
MYCBP2	72-2	13	77641590	77641956	366	-	hg19	TGTCAGGCTGATTTCCCAAG	GCCTTATTTGACCCATTCTTCA
MYCBP2	73	13	77639971	77640393	422	-	hg19	TGTTGTTACTTGGCCTGCAT	TTCCCCATCTTAATGTCTGGAT
MYCBP2	74	13	77638510	77639007	497	-	hg19	CCCAATTTCAGTGTCCCAATG	TGCCCTTTAATGCATCACGA
MYCBP2	75	13	77636592	77636989	397	-	hg19	TTTATTTAGAATATGTGTGCTGTCTGG	TTGGGAAACATTGTACCAAGC
MYCBP2	76	13	77635552	77636112	560	-	hg19	GGCATTTCAAGGGATGGTCT	TCACTGAAGAGGGGAAAACCT
MYCBP2	77-1	13	77635320	77635832	512	-	hg19	CATGTGTATCATCAGTTTTTCAATCA	GAGCCTGCTTCCTAATTCACC
MYCBP2	77-2	13	77634948	77635472	524	-	hg19	AGTGAGTAAGGGACCCCATCA	CCTTCTTGCACTGTGAATGGT
MYCBP2	78	13	77633488	77633885	397	-	hg19	TTTTTGAAATTGCTCACATGC	TCCAGTAATGGGCCAGACTC
MYCBP2	79	13	77632302	77632670	368	-	hg19	ATTTGCCACACAGCATTCAA	AACCTGAGGGGTTTTCTTGG
MYCBP2	80	13	77630856	77631384	528	-	hg19	TTATCACCTCCAGGCCATTC	TGTTTCCCAGCAATCCAGTT
MYCBP2	81	13	77629552	77630029	477	-	hg19	CAGGGTTGCTGAGTGTCAGA	TGCACACGACCATAACACCT
MYCBP2	82	13	77625646	77626190	544	-	hg19	TTCCAGCTGGCAACATAACA	CTGCACACGACCATAACACC
MYCBP2	83	13	77624952	77625447	495	-	hg19	TCTGAGCTGGAAGGTTTGCT	TGGAGGAAGGCCAGATGTTA
MYCBP2	84	13	77619374	77619859	485	-	hg19	TCGGAGGCTGGTTATGGTCT	AGGGGAGCTCTGACCCAAAT
RHEB	2	7	151187788	151188255	467	-	hg19	GGTGCTGGAGTTGGTGTTCT	AAAGTGGATCACGGAAGTGG
RHEB	3	7	151181717	151182187	470	-	hg19	GTGATGAAACGGTTGGCATT	CTGTGGAAAACTGCCATTGA
RHEB	4	7	151174260	151174675	415	-	hg19	TGATTGGAATTGCCACAAAA	TTCTGCATAGCCAAAATCAAAA
RHEB	5	7	151168348	151168886	538	-	hg19	GAAAGCTTCCCTTCTGATTTTTC	TGCAACCCTGAGGATTTTTC
RHEB	6	7	151168347	151168769	422	-	hg19	TTCCAGCTGGCAACATAACA	CTGCACACGACCATAACACC
RHEB	7	7	151167536	151167981	445	-	hg19	TCTGAGCTGGAAGGTTTGCT	TGGAGGAAGGCCAGATGTTA
RHEB	8	7	151164070	151164504	434	-	hg19	TCGGAGGCTGGTTATGGTCT	AGGGGAGCTCTGACCCAAAT
FBXO45	1-2	3	196295981	196296392	411	+	hg19	GGTGCTGGAGTTGGTGTTCT	AAAGTGGATCACGGAAGTGG
FBXO45	2-1	3	196304116	196304656	540	+	hg19	GTGATGAAACGGTTGGCATT	CTGTGGAAAACTGCCATTGA
FBXO45	2-2	3	196304514	196304909	395	+	hg19	TGATTGGAATTGCCACAAAA	TTCTGCATAGCCAAAATCAAAA
FBXO45	3	3	196310867	196311390	523	+	hg19	GAAAGCTTCCCTTCTGATTTTTC	TGCAACCCTGAGGATTTTTC
