# Supplementary material for: Lack of association of rare functional variants in TSC1/TSC2 genes with autism spectrum disorder
Source: Mol Autism. 2013 Mar 20;4:5. doi: 10.1186/2040-2392-4-5 (PMC3610211; doi:10.1186/2040-2392-4-5)
Supplement: Additional file 4: Table S3 — Individual exon coverage data for each pool of samples. [file 2040-2392-4-5-S4.xls]

## Sheet: Sheet1
Table S3: Individual exon coverage data for each pool of samples
Chromosome	Accession	Gene	GeneID	CCDS_ID	Exon #	Start	End	Length	PP1Sites Covered	PP1Mean Cov	PP1Min Cov	PP1Max Cov	PP2Sites Covered	PP2Mean Cov	PP2Min Cov	PP2Max Cov	PP3Sites Covered	PP3Mean Cov	PP3Min Cov	PP3Max Cov	PP4Sites Covered	PP4Mean Cov	PP4Min Cov	PP4Max Cov	PP5Sites Covered	PP5Mean Cov	PP5Min Cov	PP5Max Cov	PP6Sites Covered	PP6Mean Cov	PP6Min Cov	PP6Max Cov	PP7Sites Covered	PP7Mean Cov	PP7Min Cov	PP7Max Cov	PP8Sites Covered	PP8Mean Cov	PP8Min Cov	PP8Max Cov	PP9Sites Covered	PP9Mean Cov	PP9Min Cov	PP9Max Cov	PP10Sites Covered	PP10Mean Cov	PP10Min Cov	PP10Max Cov	CP1Sites Covered
3	NC_000003.11	FBXO45	200933	CCDS46985.1	1	196295855	196296172	318	318	9180	2	22448	318	8205	2	19540	318	17463	7	39788	316	27954	0	65332	318	21653	13	48526	312	45976	0	102285	312	19412	0	44231	318	28684	1	65034	318	56664	1	131058	318	47892	2	110605	318
3	NC_000003.11	FBXO45	200933	CCDS46985.1	2	196304323	196304679	357	357	21605	6577	43751	357	30165	8022	59369	357	35455	4395	75615	357	31691	10494	63022	357	54794	8981	113198	357	66537	14704	156288	357	73417	15806	183789	357	68385	13254	170772	357	68764	15660	169077	357	62133	13980	158582	357
3	NC_000003.11	FBXO45	200933	CCDS46985.1	3	196311003	196311188	186	186	11630	3726	16813	186	11032	3330	16301	186	7881	4445	11203	186	13615	6300	19947	186	17253	8677	22600	186	20537	7892	31638	186	21301	8362	33420	186	28689	9376	47590	186	18292	7229	30176	186	22854	9387	36014	186
7	NC_000007.13	RHEB	6009	CCDS5927.1	1	151164204	151164296	93	93	26641	24945	29656	93	27375	26004	29553	93	49297	29130	70831	93	47001	39038	58178	93	36870	23318	46899	93	19516	14610	27683	93	29281	21538	43285	93	21228	14044	34175	93	10065	6655	15983	93	37973	26678	57910	93
7	NC_000007.13	RHEB	6009	CCDS5927.1	2	151167656	151167737	82	82	13762	8422	26037	82	9812	5546	20223	82	19703	16112	21887	82	13959	10264	22389	82	20387	16156	23983	82	4038	2708	9708	82	6935	4432	16622	82	4678	2614	13889	82	3387	2149	9193	82	9631	5909	23842	82
7	NC_000007.13	RHEB	6009	CCDS5927.1	3	151168479	151168526	48	48	7557	6109	9240	48	4747	3733	6247	48	19520	13159	28601	48	12747	10981	14811	48	18574	15100	24987	48	8415	7591	9839	48	11920	11021	13506	48	9543	8450	10930	48	14621	13109	16513	48	20352	18658	23270	48
7	NC_000007.13	RHEB	6009	CCDS5927.1	4	151168634	151168690	57	57	13691	12420	14351	57	9165	8344	9867	57	13163	11878	15724	57	17499	10463	23542	57	17271	15723	18658	57	10431	4006	15006	57	15676	5552	22240	57	12236	3175	18393	57	16198	4904	24326	57	23656	7939	34693	57
7	NC_000007.13	RHEB	6009	CCDS5927.1	5	151174418	151174500	83	83	11956	9019	15205	83	8634	6565	10975	83	31208	26603	33853	83	21773	18091	28525	83	24096	21161	25847	83	12361	9008	15327	83	21366	15544	27790	83	13463	9104	18143	83	20725	15509	25031	83	34567	25551	42388	83
7	NC_000007.13	RHEB	6009	CCDS5927.1	6	151181822	151181889	68	68	10127	6522	16393	68	4529	2809	7863	68	10165	8444	11398	68	10819	6694	14784	68	9522	9186	9662	68	9411	3445	16629	68	18246	6459	33453	68	15440	4295	30135	68	18837	5969	35351	68	30762	10248	56582	68
7	NC_000007.13	RHEB	6009	CCDS5927.1	7	151188028	151188099	72	72	4523	3216	5991	72	3089	2275	4213	72	3003	1720	3887	72	9092	7342	10762	72	3184	2165	4424	72	3516	2594	3979	72	7363	5872	7813	72	4905	3780	5367	72	6947	5553	7574	72	10087	7687	11122	72
7	NC_000007.13	RHEB	6009	CCDS5927.1	8	151216545	151216596	72	0	0	0	0	0	0	0	0	0	0	0	0	0	0	0	0	0	0	0	0	0	0	0	0	0	0	0	0	0	0	0	0	0	0	0	0	0	0	0	0	0
9	NC_000009.11	TSC1	7248	CCDS6956.1	1	135771621	135772140	520	520	49345	16311	96799	520	61119	25328	105685	520	74744	26919	140126	520	75281	28498	162261	520	87214	35062	149322	520	49790	15916	76320	520	59960	25412	110387	520	56576	19574	105437	520	75175	24860	139353	520	56076	20508	103645	520
9	NC_000009.11	TSC1	7248	CCDS6956.1	2	135772570	135772731	162	162	27525	21514	33969	162	41459	32932	52793	162	38224	29551	43566	162	48468	28952	68432	162	61874	52419	71750	162	25625	13130	35999	162	50624	26823	70688	162	43686	19994	65281	162	50001	23729	71180	162	50059	26584	71377	162
9	NC_000009.11	TSC1	7248	CCDS6956.1	3	135772809	135772996	188	188	11459	840	22157	188	15087	1155	29841	188	9945	826	25172	188	24028	4190	49236	188	19590	1900	47101	188	9971	4065	12372	188	16567	5187	22780	188	15523	5440	20881	188	15675	5373	20928	188	15933	5281	22247	188
9	NC_000009.11	TSC1	7248	CCDS6956.1	4	135776101	135776223	123	123	51356	41557	59867	123	96344	78223	111256	123	127811	80878	160751	123	109178	96685	116344	123	137577	98895	162245	123	47148	42560	51354	123	90190	81088	96226	123	74422	67395	80493	123	76712	68735	82060	123	63550	57197	68534	123
9	NC_000009.11	TSC1	7248	CCDS6956.1	5	135776975	135777085	111	111	32756	24002	41785	111	58850	42794	76760	111	102955	62409	144761	111	128831	90175	157162	111	117304	88184	154708	111	63478	33779	89525	111	120911	64035	166092	111	93571	41678	134340	111	84233	38398	120159	111	101875	52697	140975	111
9	NC_000009.11	TSC1	7248	CCDS6956.1	6	135777991	135778173	183	183	48548	32414	55177	183	61684	42299	71740	183	53334	31682	67134	183	99626	74714	129769	183	78952	47609	93383	183	77141	49699	106277	183	108602	71501	148289	183	43957	26139	62051	183	112248	72723	153435	183	70184	47632	94388	183
9	NC_000009.11	TSC1	7248	CCDS6956.1	7	135779037	135779203	167	167	36915	24586	41543	167	61083	39570	69190	167	63707	39134	77066	167	84150	62322	101622	167	75703	47108	84465	167	63077	39924	74012	167	69918	46570	82124	167	69161	43981	82049	167	63800	42193	76350	167	29707	20780	35790	167
9	NC_000009.11	TSC1	7248	CCDS6956.1	8	135779797	135779840	44	44	45296	36536	51340	44	58572	47081	66219	44	132080	96041	146004	44	100283	78570	112601	44	119204	89411	131766	44	50508	38178	56812	44	60799	46085	67742	44	31976	23853	35822	44	30423	23414	33792	44	43720	33289	48800	44
9	NC_000009.11	TSC1	7248	CCDS6956.1	9	135780967	135781525	559	559	40931	21574	57583	559	61212	35823	93496	559	81714	37699	113890	559	83402	37179	133567	559	81807	46379	112658	559	57111	19623	96833	559	70169	22647	116497	559	50793	10269	82664	559	61158	18531	118719	559	57425	18831	105037	559
9	NC_000009.11	TSC1	7248	CCDS6956.1	10	135782117	135782221	105	105	17943	16220	21569	105	23359	20869	28192	105	38993	21555	48968	105	30290	24290	35901	105	62404	41029	74530	105	24809	20597	30053	105	28290	24110	34309	105	21288	16970	26184	105	26983	21248	33710	105	23868	18942	29959	105
9	NC_000009.11	TSC1	7248	CCDS6956.1	11	135782687	135782756	70	70	25555	18301	32184	70	29357	20639	37553	70	44900	36442	49196	70	71311	47216	82153	70	48373	41746	51572	70	27572	15293	33857	70	42245	21914	51780	70	36055	16902	44307	70	36788	17471	45078	70	33358	17075	40771	70
9	NC_000009.11	TSC1	7248	CCDS6956.1	12	135785957	135786078	122	122	20993	12611	25951	122	32137	18356	39830	122	34594	26410	43912	122	74425	46072	91194	122	35119	27415	40718	122	45524	19182	60165	122	48451	21304	62502	122	60993	23653	81122	122	58180	24039	76751	122	67136	30788	86743	122
9	NC_000009.11	TSC1	7248	CCDS6956.1	13	135786388	135786499	112	112	53002	45044	56530	112	48559	41592	51918	112	77442	59235	89326	112	70725	57312	79573	112	71589	57563	80136	112	33759	24188	41491	112	68954	47186	85309	112	60094	38379	77348	112	53231	36712	67305	112	77237	53680	96519	112
9	NC_000009.11	TSC1	7248	CCDS6956.1	14	135786839	135786954	116	116	11737	9961	14562	116	67937	58349	83908	116	77507	56317	94808	116	79471	63397	108994	116	88667	67880	109782	116	2360	1803	3009	116	22684	18747	27861	116	87232	68451	109735	116	100323	82317	124005	116	89866	74148	111860	116
9	NC_000009.11	TSC1	7248	CCDS6956.1	15	135787668	135787843	176	176	11464	9316	12993	176	16501	13296	18734	176	37578	24381	46880	176	48974	31761	59599	176	36209	24992	43059	176	27570	14168	36815	176	43771	21677	57726	176	35926	15640	49418	176	37027	17427	49457	176	45393	23300	59031	176
9	NC_000009.11	TSC1	7248	CCDS6956.1	16	135796749	135796822	74	74	28685	21866	32323	74	31405	24314	35355	74	29949	19819	34372	74	37244	24389	42494	74	21089	15034	24390	74	930	560	1052	74	33119	20192	37582	74	12165	6891	13912	74	31116	18367	35676	74	36228	22318	41620	74
9	NC_000009.11	TSC1	7248	CCDS6956.1	17	135797205	135797359	155	155	11023	4106	17576	155	13121	4474	21582	155	17128	8559	25364	155	36334	17391	57359	155	22614	11252	30870	155	24829	5243	48656	155	43404	9472	83659	155	41228	5675	82456	155	48187	8314	93485	155	27282	5896	52160	155
9	NC_000009.11	TSC1	7248	CCDS6956.1	18	135798734	135798878	145	145	26345	19685	35197	145	34608	24960	47744	145	76366	35007	106428	145	66976	46093	88026	145	44149	24812	57423	145	82665	52364	135518	145	108199	67211	172193	145	98492	56154	170386	145	61403	34983	106351	145	73040	44436	117582	145
9	NC_000009.11	TSC1	7248	CCDS6956.1	19	135800973	135801125	153	153	2671	1307	3385	153	10809	5275	13615	153	17169	8077	25310	153	28997	15835	39661	153	27413	16050	37826	153	14832	3578	21580	153	27594	6595	40536	153	18889	3335	28815	153	24340	5210	39084	153	28491	6843	43437	153
9	NC_000009.11	TSC1	7248	CCDS6956.1	20	135802587	135802690	104	104	21571	13030	26405	104	30979	17954	38687	104	80766	34811	103578	104	60202	37266	76946	104	40316	18732	51097	104	53700	23631	71109	104	73380	33512	98239	104	72671	28693	101329	104	56149	23903	76357	104	55145	24683	74146	104
9	NC_000009.11	TSC1	7248	CCDS6956.1	21	135804153	135804258	106	106	17662	9088	21742	106	33757	16391	41938	106	26868	17125	38649	106	54189	27214	68973	106	40852	29757	49548	106	32647	8091	47650	106	36246	9260	51464	106	38559	7788	56749	106	30603	7331	44549	106	27253	7688	38723	106
13	NC_000013.10	MYCBP2	23077	CCDS31994.1	1	77619512	77619627	116	116	28246	19332	32563	116	26800	17661	31628	116	23919	14891	28262	116	50415	31943	57855	116	24158	17526	26368	116	20574	12032	25001	116	39175	22311	47860	116	38743	20257	48530	116	38611	21108	48009	116	47317	26849	57838	116
13	NC_000013.10	MYCBP2	23077	CCDS31994.1	2	77625131	77625296	166	166	4524	2701	6516	166	1772	1064	2653	166	7625	4502	11986	166	15166	11913	19101	166	2738	2049	3648	166	5487	2971	8515	166	15606	9018	25191	166	7988	4053	13437	166	12544	6653	20885	166	12067	6757	19945	166
13	NC_000013.10	MYCBP2	23077	CCDS31994.1	3	77625945	77626052	108	108	17365	14398	21253	108	13772	11244	16929	108	19353	15986	21483	108	11441	8532	12516	108	15921	14131	17097	108	19701	13118	21828	108	40723	28329	44619	108	36967	24530	41437	108	25982	17671	30891	108	42237	29569	48460	108
13	NC_000013.10	MYCBP2	23077	CCDS31994.1	4	77629692	77629901	210	210	2417	1395	3563	210	1645	967	2421	210	7988	4160	11005	210	6713	3470	9687	210	4106	2339	5260	210	6398	1866	10043	210	13848	3530	21958	210	7662	1469	11990	210	16322	3693	24402	210	24819	6609	36196	210
13	NC_000013.10	MYCBP2	23077	CCDS31994.1	5	77631120	77631227	108	108	11426	8677	14284	108	7480	5548	9412	108	21618	10113	32329	108	15173	11960	18189	108	21592	13845	29024	108	14922	5631	21108	108	25984	9869	37469	108	16487	5295	24614	108	14312	4953	21974	108	32002	12378	47572	108
13	NC_000013.10	MYCBP2	23077	CCDS31994.1	6	77632352	77632540	189	189	34455	27222	38610	189	30592	22876	34482	189	52356	21030	80251	189	61558	32734	73688	189	22976	10763	32546	189	44556	16618	66512	189	83107	29812	121100	189	88093	24702	138356	189	43161	12267	67097	189	82950	26589	122973	189
13	NC_000013.10	MYCBP2	23077	CCDS31994.1	7	77633657	77633760	104	104	57378	42601	71050	104	47139	34457	60100	104	58231	44850	77099	104	106272	72161	138235	104	40829	31618	54082	104	53709	29529	79688	104	85471	44890	125838	104	79838	35610	122710	104	109941	50473	169498	104	170010	81825	258330	104
13	NC_000013.10	MYCBP2	23077	CCDS31994.1	8	77635303	77635435	133	133	15317	8443	18915	133	9177	4579	11437	133	11091	6503	12998	133	16092	6532	22755	133	10523	5914	12411	133	5926	40	9814	133	22216	6318	34185	133	24049	5157	36893	133	27020	6500	41150	133	36045	9956	53540	133
13	NC_000013.10	MYCBP2	23077	CCDS31994.1	9	77635796	77635924	129	129	8253	6061	12313	129	3322	2154	5713	129	3927	1912	8678	129	3716	2686	6235	129	4184	2295	8772	129	476	6	2231	129	4816	3318	6778	129	5964	4695	7297	129	7211	5781	8799	129	12827	10195	15752	129
13	NC_000013.10	MYCBP2	23077	CCDS31994.1	10	77636730	77636831	102	102	38196	17835	51724	102	35968	16813	48933	102	48965	13469	72128	102	44195	19559	60500	102	37089	14477	51500	102	39070	12250	55912	102	80376	24883	113977	102	72993	19394	107650	102	71138	20939	102650	102	78288	24814	112240	102
13	NC_000013.10	MYCBP2	23077	CCDS31994.1	11	77638749	77638868	120	120	14853	10864	19738	120	15146	10853	19967	120	11367	8246	14053	120	24204	19362	30345	120	7267	5594	8629	120	12253	8565	15662	120	26179	17410	33382	120	24620	15977	31674	120	23234	16988	29276	120	39132	28501	49556	120
13	NC_000013.10	MYCBP2	23077	CCDS31994.1	12	77640126	77640222	97	97	2085	1427	2402	97	3411	2279	3894	97	4886	3230	6013	97	28400	19636	32054	97	4981	3732	5742	97	1517	959	1758	97	2533	1604	3041	97	2904	1687	3546	97	1160	753	1367	97	2724	1805	3197	97
13	NC_000013.10	MYCBP2	23077	CCDS31994.1	13	77641715	77641998	284	284	46737	10354	87089	284	43013	9317	80399	284	67486	21065	114804	284	74513	14927	115800	284	49178	16634	80959	284	40470	6761	62687	284	77833	12719	121207	284	69102	11215	113106	284	85867	14777	137196	284	101788	21097	154889	284
13	NC_000013.10	MYCBP2	23077	CCDS31994.1	14	77642699	77642965	267	267	14621	9993	19566	267	11999	7403	16009	267	9430	5764	14296	267	9896	6245	11772	267	14258	9771	19246	267	30548	11693	49244	267	60359	23121	95143	267	55602	17174	94667	267	64395	23163	106871	267	60361	23817	95046	267
13	NC_000013.10	MYCBP2	23077	CCDS31994.1	15	77644765	77644845	81	81	34319	6033	49616	81	17947	7277	25054	81	11174	4554	15978	81	26453	13647	31669	81	18815	5441	25467	81	19435	10265	23185	81	35558	13671	44408	81	36082	13761	45781	81	35822	13540	45695	81	55756	21972	70701	81
13	NC_000013.10	MYCBP2	23077	CCDS31994.1	16	77650885	77650983	99	99	3166	1401	4440	99	886	348	1267	99	3859	1846	5050	99	13306	4850	17169	99	1980	1079	2489	99	6509	2109	8701	99	11364	3544	15382	99	7642	2117	10666	99	12284	3859	16650	99	28426	9571	38224	99
13	NC_000013.10	MYCBP2	23077	CCDS31994.1	17	77651282	77651521	240	240	48056	37301	58139	240	28282	21871	34597	240	27381	22162	32878	240	22762	12017	32060	240	28417	24988	31952	240	30371	19712	38958	240	57507	35165	71326	240	56722	32487	74237	240	18952	11298	23886	240	82227	53094	103156	240
13	NC_000013.10	MYCBP2	23077	CCDS31994.1	18	77652958	77653023	66	66	31278	28520	33488	66	10634	9678	11342	66	69713	58688	75795	66	50214	43925	54823	66	68352	57901	73978	66	13113	10725	14333	66	20590	16081	22889	66	10125	7759	11373	66	18568	13809	20897	66	27641	21295	30717	66
13	NC_000013.10	MYCBP2	23077	CCDS31994.1	19	77655561	77655785	225	225	25626	8611	37283	225	13136	3737	19428	225	8445	4209	13519	225	10794	7358	16455	225	14449	8629	21217	225	16427	5006	27851	225	29283	8838	52017	225	25459	6823	46565	225	38506	12490	70396	225	22857	9828	40698	225
13	NC_000013.10	MYCBP2	23077	CCDS31994.1	20	77655971	77656127	157	157	7066	1507	25388	157	2814	505	11774	157	2275	324	10802	157	11466	5574	17388	157	4186	908	17358	157	3710	1285	11470	157	10542	4095	25407	157	11350	4339	23758	157	11034	4101	30914	157	19155	7884	33831	157
13	NC_000013.10	MYCBP2	23077	CCDS31994.1	21	77657166	77657326	161	161	60458	29087	78562	161	31120	14247	40672	161	39457	31961	47613	161	47248	26717	57085	161	17791	13878	20455	161	42042	11566	58233	161	62106	16914	85523	161	71383	14975	103811	161	66680	16238	96183	161	87395	24722	119486	161
13	NC_000013.10	MYCBP2	23077	CCDS31994.1	22	77661618	77661767	150	150	20891	8692	28172	150	12871	5161	17649	150	30477	14277	45277	150	38441	19251	53778	150	19178	10216	26262	150	94	18	145	150	23553	5180	34282	150	44706	7309	68418	150	47756	9216	71111	150	46041	10711	67623	150
13	NC_000013.10	MYCBP2	23077	CCDS31994.1	23	77662966	77663165	200	200	10065	5542	15159	200	7777	4215	11951	200	11774	4855	17549	200	11942	4475	16673	200	14362	7954	19056	200	22	11	29	200	6783	3487	9280	200	10468	4811	14051	200	10023	4595	13660	200	9543	4565	13254	200
13	NC_000013.10	MYCBP2	23077	CCDS31994.1	24	77664240	77664397	158	158	11328	6894	13634	158	3161	1913	3829	158	2493	1895	3250	158	4243	2912	5294	158	4049	3308	4827	158	5766	4121	8579	158	12342	8696	18924	158	7966	5378	12641	158	10776	7192	16636	158	15262	10826	23223	158
13	NC_000013.10	MYCBP2	23077	CCDS31994.1	25	77667299	77667466	168	168	26145	16624	34487	168	18643	12010	25059	168	14386	8555	17430	168	23111	16790	29265	168	11386	7955	14853	168	14062	5963	21763	168	34178	14043	54298	168	27127	8727	44933	168	34878	12130	57586	168	46906	17733	74410	168
13	NC_000013.10	MYCBP2	23077	CCDS31994.1	26	77669492	77669736	245	245	30065	16983	40302	245	18715	10284	25882	245	6715	3027	11770	245	8804	4589	12534	245	8882	4518	14154	245	15757	7425	24632	245	34357	15377	55904	245	34125	12739	59273	245	35492	15557	60461	245	31503	13667	51308	245
13	NC_000013.10	MYCBP2	23077	CCDS31994.1	27	77670446	77670615	170	170	25400	12274	35331	170	5713	2771	7850	170	3203	2544	4243	170	3754	1792	5460	170	9049	6714	11321	170	26786	7903	37492	170	52423	16252	72657	170	54319	14130	80307	170	67606	18967	98989	170	59478	18271	84451	170
13	NC_000013.10	MYCBP2	23077	CCDS31994.1	28	77671504	77673147	1644	1644	23787	7304	49925	1644	12990	2083	33329	1644	10467	1934	23705	1644	12945	1403	41867	1644	21145	2746	63422	1644	18687	3962	44322	1644	35140	5393	82375	1644	34051	4191	103088	1644	26663	2716	92444	1644	41918	8100	91740	1644
13	NC_000013.10	MYCBP2	23077	CCDS31994.1	29	77695507	77695629	123	123	7416	5035	8715	123	1957	1350	2346	123	2083	1701	3255	123	2747	1969	3419	123	1390	1032	1805	123	2560	1430	3666	123	4445	2294	6457	123	4632	2287	6766	123	4787	2533	7393	123	7283	4000	11383	123
13	NC_000013.10	MYCBP2	23077	CCDS31994.1	30	77699470	77699602	133	133	8123	3443	12378	133	2583	1137	3938	133	2156	1367	2882	133	18565	9683	25060	133	1387	835	1912	133	14420	6146	20331	133	36086	16183	51352	133	24016	9644	34197	133	21011	8654	30220	133	27969	11495	40391	133
13	NC_000013.10	MYCBP2	23077	CCDS31994.1	31	77700452	77700676	225	225	33193	9239	50901	225	15783	3926	24347	225	6182	3502	8431	225	7887	2059	11827	225	13515	7619	17278	225	22954	2163	42074	225	31049	2707	56329	225	44975	2560	86593	225	41732	2975	77666	225	55691	4961	98905	225
13	NC_000013.10	MYCBP2	23077	CCDS31994.1	32	77713330	77713470	141	141	19716	12563	23363	141	5205	3270	6088	141	8762	4906	15224	141	11912	7828	14667	141	11680	7313	16150	141	10214	3163	14505	141	21270	6498	30196	141	30064	7567	43433	141	46382	12086	68132	141	42068	12342	60650	141
13	NC_000013.10	MYCBP2	23077	CCDS31994.1	33	77714181	77714297	117	117	11191	7093	13525	117	5558	3291	6728	117	7441	3805	10041	117	22699	13850	27893	117	4410	2880	5768	117	9895	2851	13971	117	19515	5615	27477	117	13182	2747	19782	117	13702	3368	19470	117	17157	5360	23622	117
13	NC_000013.10	MYCBP2	23077	CCDS31994.1	34	77714980	77715077	98	98	19284	11157	23038	98	4110	2399	4969	98	2308	1791	2612	98	10465	5990	12847	98	3975	2964	4549	98	9071	4844	11468	98	25969	14024	33020	98	18139	9010	23592	98	19329	10890	24601	98	41625	22710	52880	98
13	NC_000013.10	MYCBP2	23077	CCDS31994.1	35	77718579	77718694	116	116	11866	6908	16963	116	4460	2568	6612	116	6261	3164	10092	116	22167	12852	26351	116	5699	3327	8505	116	10048	3410	13104	116	23355	7941	30369	116	21111	6016	28126	116	18121	5853	23470	116	23874	8074	30939	116
13	NC_000013.10	MYCBP2	23077	CCDS31994.1	36	77720296	77720351	56	56	9675	6436	13188	56	2572	1656	3552	56	6949	5433	7542	56	10807	6810	15104	56	5891	5092	6388	56	5360	2634	8900	56	1190	468	2081	56	1439	511	2641	56	1818	753	3111	56	2546	1076	4425	56
13	NC_000013.10	MYCBP2	23077	CCDS31994.1	37	77724868	77725083	216	216	10324	4898	15975	216	8589	3911	13624	216	3317	1463	4736	216	4122	2153	6138	216	11544	6076	14756	216	8709	2880	16226	216	18248	5299	34667	216	17338	3739	35340	216	18935	5049	36685	216	34059	9774	63796	216
13	NC_000013.10	MYCBP2	23077	CCDS31994.1	38	77730192	77730336	145	145	13217	11616	14672	145	3629	3205	3978	145	10936	8105	13975	145	36410	27225	42274	145	17870	15145	20585	145	11122	8367	13536	145	21716	15753	26850	145	22795	16356	28034	145	22602	15469	28725	145	29735	21177	37197	145
13	NC_000013.10	MYCBP2	23077	CCDS31994.1	39	77732071	77732243	173	173	2744	980	3598	173	1146	403	1529	173	228	164	360	173	3518	1549	4971	173	975	762	1271	173	1346	613	2007	173	3144	1561	4992	173	4162	1883	6741	173	2174	990	3482	173	5552	2740	8244	173
13	NC_000013.10	MYCBP2	23077	CCDS31994.1	40	77736040	77736089	50	50	5400	4523	6081	50	1806	1503	2078	50	3508	2482	4216	50	4045	3023	4702	50	5657	4405	6468	50	2096	1555	2416	50	7141	4705	8599	50	3646	2317	4412	50	7013	4672	8342	50	9657	6429	11518	50
13	NC_000013.10	MYCBP2	23077	CCDS31994.1	41	77738588	77738675	88	88	27343	15922	37276	88	16258	9985	21330	88	14732	6061	24928	88	49308	29656	65379	88	12277	6283	20472	88	13308	5804	17997	88	31712	12940	43554	88	25862	9803	36317	88	27030	11212	37913	88	30543	13049	42032	88
13	NC_000013.10	MYCBP2	23077	CCDS31994.1	42	77739407	77739525	119	119	12233	9305	14978	119	7750	5677	10152	119	8713	6323	10216	119	25111	19224	27307	119	6480	4959	7583	119	3270	2676	3580	119	6185	4837	6911	119	3547	2736	3931	119	6078	4890	6838	119	8725	6745	9619	119
13	NC_000013.10	MYCBP2	23077	CCDS31994.1	43	77740463	77740688	226	226	25132	8951	48884	226	19448	6298	39050	226	11315	5662	25849	226	10752	3944	19858	226	15234	8519	29159	226	19655	4628	47025	226	35047	7746	82886	226	38547	6133	98168	226	33959	5834	88446	226	44886	9232	109288	226
13	NC_000013.10	MYCBP2	23077	CCDS31994.1	44	77742562	77742780	219	219	45578	24389	65936	219	30240	15399	43984	219	37453	30224	44474	219	40273	24987	49782	219	22483	18064	26063	219	39204	22091	58599	219	80095	45210	118233	219	85573	43330	133541	219	65964	34182	102182	219	99175	53523	149612	219
13	NC_000013.10	MYCBP2	23077	CCDS31994.1	45	77743748	77743848	101	101	21871	14481	27700	101	16878	11144	21050	101	21790	4833	33991	101	17145	11200	21573	101	12417	4101	18629	101	23525	11349	33737	101	59315	29978	84294	101	64653	28767	94954	101	41930	19234	60613	101	67922	33001	97116	101
13	NC_000013.10	MYCBP2	23077	CCDS31994.1	46	77745626	77745768	143	143	35546	26975	42015	143	27390	20608	31998	143	24465	7019	42515	143	54992	38408	63039	143	24611	10189	37065	143	30248	13237	43008	143	49050	22744	68619	143	41788	14865	62733	143	43437	18175	61006	143	89292	40548	121885	143
13	NC_000013.10	MYCBP2	23077	CCDS31994.1	47	77748445	77748623	179	179	47409	17080	61178	179	41828	14529	54330	179	52297	24680	76263	179	72629	21209	101089	179	25568	13029	32766	179	13383	2596	16920	179	54916	10038	67656	179	58277	8989	73449	179	47878	7680	60524	179	73264	13654	90817	179
13	NC_000013.10	MYCBP2	23077	CCDS31994.1	48	77750631	77750762	132	132	1691	812	2231	132	705	324	930	132	1354	684	2056	132	22234	9786	30296	132	797	444	980	132	5956	1571	8865	132	17841	4584	25655	132	18656	3739	27622	132	15281	3337	22202	132	22486	5675	32342	132
13	NC_000013.10	MYCBP2	23077	CCDS31994.1	49	77751882	77752088	207	207	1964	1328	2808	207	211	126	312	207	326	172	508	207	2337	1739	2883	207	577	349	787	207	4372	2036	6491	207	10179	4524	15322	207	6011	2339	9594	207	11859	5466	17279	207	11303	5372	15845	207
13	NC_000013.10	MYCBP2	23077	CCDS31994.1	50	77754261	77754452	192	192	25974	13786	34981	192	10961	5382	15064	192	7709	4368	11057	192	28766	16939	37134	192	14520	9160	20077	192	20698	8180	30747	192	50025	19029	74720	192	54261	18882	82903	192	37933	14351	57276	192	62023	24984	89818	192
13	NC_000013.10	MYCBP2	23077	CCDS31994.1	51	77755835	77756056	222	222	18144	9785	25545	222	4986	2707	7002	222	4692	3574	5761	222	11621	3767	17163	222	8136	6476	9837	222	16674	4619	29424	222	29471	7402	52742	222	34210	7477	66082	222	9393	2021	17256	222	38533	9212	68483	222
13	NC_000013.10	MYCBP2	23077	CCDS31994.1	52	77759237	77759511	275	275	1894	907	3064	275	183	76	327	275	124	87	173	275	2347	1144	3365	275	265	173	329	275	4975	1548	10028	275	8009	2382	15938	275	4485	1005	9718	275	12140	3085	25255	275	10822	3121	21164	275
13	NC_000013.10	MYCBP2	23077	CCDS31994.1	53	77760005	77760197	193	193	18324	10638	24967	193	6915	3835	9315	193	7199	5134	10006	193	16732	10969	23558	193	12106	9499	14999	193	13167	6972	23083	193	25145	13194	44408	193	25290	10747	48346	193	20236	9556	37556	193	24108	12546	43045	193
13	NC_000013.10	MYCBP2	23077	CCDS31994.1	54	77763085	77763181	97	97	12319	8529	13934	97	5796	4128	6574	97	4221	3114	6486	97	12658	9498	15131	97	3281	2348	3968	97	5134	3164	7012	97	9492	5610	13359	97	8880	4578	12966	97	7747	4210	11546	97	13190	7876	18686	97
13	NC_000013.10	MYCBP2	23077	CCDS31994.1	55	77764386	77764469	84	84	1853	1618	1980	84	170	140	185	84	639	571	714	84	2065	1511	2521	84	173	130	213	84	860	510	1193	84	3992	2274	5533	84	2245	1154	3234	84	3070	1839	4374	84	7097	4460	9758	84
13	NC_000013.10	MYCBP2	23077	CCDS31994.1	56	77765813	77765947	135	135	40484	21990	47117	135	15739	8180	18578	135	18768	10966	24782	135	35469	14759	45030	135	12668	8138	15913	135	34024	7170	49442	135	51912	10749	75023	135	79138	11932	120954	135	97127	15836	145245	135	32360	6582	46592	135
13	NC_000013.10	MYCBP2	23077	CCDS31994.1	57	77768287	77768378	92	92	788	560	892	92	189	146	228	92	736	632	932	92	12215	7324	15102	92	133	114	167	92	1157	659	1482	92	6246	3120	8078	92	4001	1780	5244	92	5394	2583	6947	92	11471	6012	14723	92
13	NC_000013.10	MYCBP2	23077	CCDS31994.1	58	77779390	77779517	128	128	19545	8634	28796	128	12485	5729	17310	128	11067	5781	23188	128	23350	15085	28780	128	11550	7623	18047	128	16597	4516	24061	128	29021	7596	41970	128	30703	6258	46105	128	28803	6795	41835	128	34957	9387	50412	128
13	NC_000013.10	MYCBP2	23077	CCDS31994.1	59	77779607	77779732	126	126	28273	16304	32895	126	15030	6436	17428	126	19523	8321	26004	126	27691	15843	32951	126	15521	4539	19770	126	12105	5066	16129	126	23024	11153	31837	126	20131	9274	28793	126	20318	9614	28899	126	32255	17774	43550	126
13	NC_000013.10	MYCBP2	23077	CCDS31994.1	60	77780787	77780959	173	173	11787	5099	14964	173	18171	7610	22731	173	32568	16397	46389	173	47032	14358	62960	173	22766	11052	31814	173	9433	1570	14206	173	53439	8951	79883	173	81643	10292	126546	173	59183	8044	90092	173	84188	13252	126031	173
13	NC_000013.10	MYCBP2	23077	CCDS31994.1	61	77785301	77785454	154	154	1553	368	2604	154	801	241	1289	154	657	67	1487	154	786	256	1312	154	1135	178	2382	154	1685	672	3147	154	2272	952	4268	154	1993	638	3990	154	3018	1063	6008	154	3195	979	6276	154
13	NC_000013.10	MYCBP2	23077	CCDS31994.1	62	77786090	77786294	205	205	4285	1238	5912	205	1627	432	2276	205	1086	455	1550	205	16818	8948	21754	205	2417	1004	3187	205	5117	2413	8040	205	10186	4269	16496	205	6998	2538	12540	205	8195	3440	13951	205	12442	5893	19876	205
13	NC_000013.10	MYCBP2	23077	CCDS31994.1	63	77791974	77792091	118	118	2971	1418	3921	118	700	340	926	118	684	469	862	118	4131	1288	5983	118	947	644	1152	118	7076	1208	10954	118	9600	1434	15060	118	10941	1211	17618	118	6938	920	11106	118	10608	1713	16438	118
13	NC_000013.10	MYCBP2	23077	CCDS31994.1	64	77798585	77798666	82	82	6517	5294	7341	82	2660	2100	3045	82	3566	2361	4554	82	17128	11632	20718	82	2980	2137	3586	82	7311	3390	9611	82	13485	5807	18178	82	15692	5551	21831	82	27121	10934	36959	82	23823	10548	31652	82
13	NC_000013.10	MYCBP2	23077	CCDS31994.1	65	77799569	77799688	120	120	75057	50607	94364	120	49299	32371	62295	120	68620	35953	89564	120	103044	65250	122215	120	46948	30881	58331	120	58259	36528	72351	120	95653	57510	119050	120	94599	54675	118196	120	95984	60693	117436	120	90269	57259	109108	120
13	NC_000013.10	MYCBP2	23077	CCDS31994.1	66	77807290	77807397	108	108	1249	1004	1648	108	2048	1651	2687	108	2751	2279	3496	108	11238	7401	15404	108	4366	3545	5493	108	15372	12459	18443	108	27184	21562	33046	108	17245	12596	21151	108	19773	14859	23805	108	31396	25250	37867	108
13	NC_000013.10	MYCBP2	23077	CCDS31994.1	67	77817193	77817294	102	102	7041	5280	8962	102	2943	2213	3738	102	3784	2027	4777	102	13174	10872	16106	102	2722	1589	3334	102	13692	10643	17431	102	31150	24418	39548	102	33333	26047	42904	102	32493	26050	41884	102	46922	40100	60784	102
13	NC_000013.10	MYCBP2	23077	CCDS31994.1	68	77817940	77818085	146	146	23967	7281	33309	146	14474	3664	20529	146	12084	8639	15143	146	38826	14774	59542	146	11263	7850	14844	146	38138	4432	67126	146	59123	6673	104449	146	54432	4108	99703	146	61383	5737	110824	146	75214	8944	132106	146
13	NC_000013.10	MYCBP2	23077	CCDS31994.1	69	77825285	77825489	205	205	42518	28511	52762	205	32817	20624	42330	205	36094	22358	44775	205	34739	17685	52572	205	21728	12350	25347	205	63143	26183	94185	205	76135	32512	111187	205	108385	38623	164019	205	92221	38881	134139	205	107820	48800	152004	205
13	NC_000013.10	MYCBP2	23077	CCDS31994.1	70	77831805	77831963	159	159	17377	9088	22105	159	11052	5863	14145	159	13045	3097	20742	159	14288	7945	17258	159	5761	1982	7994	159	10462	5874	15441	159	25467	15406	37177	159	18943	10947	29819	159	20005	11709	30759	159	27700	16259	41586	159
13	NC_000013.10	MYCBP2	23077	CCDS31994.1	71	77834562	77834726	165	165	7168	4102	9275	165	4775	2906	6197	165	5807	4665	7570	165	14480	6639	19559	165	6222	5175	7254	165	5113	1795	8156	165	9285	2994	15072	165	7750	1825	13335	165	8018	2161	13475	165	14746	4387	24243	165
13	NC_000013.10	MYCBP2	23077	CCDS31994.1	72	77835305	77835509	205	205	859	366	1235	205	1863	870	2626	205	699	445	915	205	1004	364	1443	205	2919	1900	3694	205	5434	2270	7498	205	13908	5753	19280	205	12688	4514	18590	205	11315	4658	15851	205	19393	7777	26738	205
13	NC_000013.10	MYCBP2	23077	CCDS31994.1	73	77836187	77836263	77	77	2806	2283	3084	77	656	569	720	77	1216	655	1860	77	7378	4084	9070	77	773	438	1152	77	2784	1153	3655	77	7841	3046	10351	77	8260	2670	11267	77	3856	1382	5207	77	6764	2587	9010	77
13	NC_000013.10	MYCBP2	23077	CCDS31994.1	74	77837785	77837923	139	139	9659	4647	13775	139	3892	1833	6053	139	5614	2224	18436	139	7074	2869	11381	139	7395	3623	21436	139	6926	2217	11058	139	11692	3630	18473	139	11664	3118	16805	139	10565	3184	14596	139	18740	5867	32177	139
13	NC_000013.10	MYCBP2	23077	CCDS31994.1	75	77838063	77838136	74	74	8279	6184	12001	74	3453	2426	5143	74	19260	11695	25740	74	13369	10793	16436	74	21415	14258	28222	74	4593	3769	5790	74	7543	6184	9672	74	4112	3165	5585	74	3044	2241	4527	74	13907	11289	17692	74
13	NC_000013.10	MYCBP2	23077	CCDS31994.1	76	77841975	77842071	97	97	16498	5313	29658	97	7582	2665	14278	97	15349	7526	24401	97	21867	7401	32086	97	20906	11210	31286	97	24256	11126	32079	97	59293	23063	81560	97	33309	9059	47402	97	50024	14560	70768	97	61616	19996	86460	97
13	NC_000013.10	MYCBP2	23077	CCDS31994.1	77	77844126	77844197	72	72	2127	1334	3257	72	387	231	571	72	957	717	1391	72	7692	7021	8117	72	1262	1006	1792	72	2527	2075	3054	72	4898	4138	5792	72	2729	2203	3346	72	7756	5919	9596	72	7364	6025	8791	72
13	NC_000013.10	MYCBP2	23077	CCDS31994.1	78	77844430	77844672	243	243	1458	869	5700	243	254	147	1028	243	309	89	2561	243	1600	964	7293	243	1127	725	3941	243	832	455	3564	243	3017	1841	9918	243	1769	981	6136	243	2868	1434	11025	243	4413	2457	14630	243
13	NC_000013.10	MYCBP2	23077	CCDS31994.1	79	77847606	77847802	197	197	10944	5355	14395	197	1456	704	1936	197	2249	1477	3070	197	11092	5597	15566	197	1747	1171	2186	197	2881	1214	3682	197	3796	1633	4940	197	2918	1062	4011	197	3958	1654	5292	197	8260	3532	10848	197
13	NC_000013.10	MYCBP2	23077	CCDS31994.1	80	77852892	77853045	154	154	23393	12311	33457	154	12401	6465	17478	154	11116	7780	14049	154	22157	5936	30697	154	4698	3718	5520	154	18483	2935	29893	154	28041	4035	44563	154	30240	2818	51210	154	27153	3247	44216	154	31653	5292	48977	154
13	NC_000013.10	MYCBP2	23077	CCDS31994.1	81	77862295	77862510	216	216	15501	6513	20192	216	11787	4527	16192	216	5822	3560	9253	216	4400	2751	5879	216	18024	10605	24128	216	22890	5920	38465	216	30244	7125	52301	216	33444	6067	61233	216	35027	8074	61684	216	51332	13006	87692	216
13	NC_000013.10	MYCBP2	23077	CCDS31994.1	82	77870733	77870808	76	76	3800	2116	6572	76	2850	1498	5389	76	8978	2702	15855	76	7582	2186	15358	76	4773	2022	7639	76	3566	793	6237	76	4743	912	8696	76	3500	517	6540	76	6377	1058	11514	76	9171	1802	16246	76
13	NC_000013.10	MYCBP2	23077	CCDS31994.1	83	77900608	77900795	188	188	79	41	128	188	876	474	1395	188	60656	35246	96089	188	1564	668	2353	188	20415	12377	31431	188	19449	16490	21048	188	9083	7202	10989	188	27995	22943	32873	188	29116	22319	35513	188	16814	11403	21996	188
16	NC_000016.9	TSC2	7249	CCDS45384.1	1	2098616	2098753	138	138	70632	63958	89045	138	80187	72810	103819	138	178236	109847	230251	138	124325	109621	145549	138	178719	122566	219026	138	25328	18396	32899	138	48485	33570	63070	138	29588	19285	39916	138	48615	31711	67062	138	82174	55691	112290	138
16	NC_000016.9	TSC2	7249	CCDS45384.1	2	2100400	2100486	87	87	16427	14852	18289	87	19085	17164	21260	87	22866	11749	28848	87	35802	27704	42563	87	26092	15713	31594	87	11421	8111	14037	87	21017	15001	26222	87	11215	7544	14255	87	28810	18961	36880	87	20768	15697	25307	87
16	NC_000016.9	TSC2	7249	CCDS45384.1	3	2103342	2103452	111	111	35341	20673	57462	111	47717	28793	75241	111	111797	75498	170801	111	49997	22395	87634	111	82488	54348	129125	111	76923	45982	123243	111	64984	36920	101389	111	75056	42645	115664	111	46899	25714	74764	111	56926	28959	95193	111
16	NC_000016.9	TSC2	7249	CCDS45384.1	4	2104296	2104440	145	145	25318	18873	34789	145	52398	40123	70910	145	84945	67992	104277	145	71770	45110	106400	145	107368	96610	125124	145	23449	13843	39867	145	36287	21231	62987	145	26151	14062	47822	145	31753	17900	57279	145	21695	13263	37410	145
16	NC_000016.9	TSC2	7249	CCDS45384.1	5	2105402	2105519	118	118	23466	19595	26855	118	27169	23461	31463	118	82876	35470	127417	118	63249	51372	69679	118	48130	25323	66850	118	26908	22214	33942	118	27942	23751	33348	118	10394	8306	13419	118	32770	27378	39919	118	25882	22781	29538	118
16	NC_000016.9	TSC2	7249	CCDS45384.1	6	2106196	2106244	49	49	59919	58415	61003	49	115272	111136	118276	49	334221	272048	364799	49	164248	142466	178712	49	250351	204163	274362	49	85611	80882	89024	49	128850	120052	134571	49	139622	124285	148961	49	180685	164711	190692	49	148384	133199	158437	49
16	NC_000016.9	TSC2	7249	CCDS45384.1	7	2106644	2106769	126	126	74008	60655	82421	126	80120	67506	86410	126	175430	95555	224388	126	161569	126891	178091	126	182062	118219	218315	126	67605	35604	86543	126	120648	69629	149765	126	120902	56921	157748	126	159228	82406	201896	126	141279	82471	175390	126
16	NC_000016.9	TSC2	7249	CCDS45384.1	8	2107105	2107178	74	74	107322	80541	122106	74	86628	67291	97454	74	281089	208551	316829	74	170479	152872	179961	74	236401	190381	259492	74	188678	175886	193998	74	141280	130908	148282	74	111242	99020	116156	74	150762	138931	160112	74	144215	129488	151793	74
16	NC_000016.9	TSC2	7249	CCDS45384.1	9	2108747	2108873	127	127	36606	22538	48487	127	42623	25651	56233	127	79088	45983	94682	127	52378	44366	71135	127	78741	46242	98921	127	21910	17422	24273	127	54117	47457	61883	127	51610	44223	58174	127	48405	41354	57442	127	51798	42960	63313	127
16	NC_000016.9	TSC2	7249	CCDS45384.1	10	2110670	2110813	144	144	67125	42866	92792	144	85063	58118	115938	144	175436	59737	262044	144	103005	48358	145475	144	131093	53472	185161	144	65453	52718	89756	144	72372	50620	99644	144	81876	56792	116306	144	68014	45200	97293	144	57749	35135	82290	144
16	NC_000016.9	TSC2	7249	CCDS45384.1	11	2111871	2112008	138	138	42272	26957	52751	138	48514	31353	61060	138	96443	59152	143798	138	66070	32937	86697	138	127730	81638	170184	138	61700	33685	86871	138	63940	35696	86056	138	56821	29119	79015	138	57189	28385	79357	138	305	152	438	138
16	NC_000016.9	TSC2	7249	CCDS45384.1	12	2112497	2112600	104	104	60985	46347	72487	104	55421	42756	65456	104	179118	133017	207190	104	82943	69240	92346	104	136432	109240	154813	104	88109	69946	111337	104	79456	62103	96162	104	74676	56944	93201	104	26351	20062	31781	104	90290	71594	109456	104
16	NC_000016.9	TSC2	7249	CCDS45384.1	13	2112972	2113053	82	82	36938	25079	43568	82	57835	39858	67739	82	187922	123654	224265	82	118140	73162	148902	82	168444	120120	201564	82	90605	55889	106872	82	88954	58713	106903	82	72964	49245	87900	82	98420	67377	118696	82	108141	72902	131894	82
16	NC_000016.9	TSC2	7249	CCDS45384.1	14	2114272	2114427	156	156	50396	34201	65379	156	68182	45226	85690	156	119316	54420	144070	156	86882	64348	103283	156	111109	57058	130830	156	46714	29946	62400	156	76331	51605	95558	156	72696	48316	92801	156	56361	37756	71563	156	71631	48720	87443	156
16	NC_000016.9	TSC2	7249	CCDS45384.1	15	2115519	2115635	117	117	7004	5538	9190	117	39352	31286	53692	117	91778	65843	122789	117	47064	36817	57187	117	70527	54179	90739	117	22293	14805	36847	117	18181	11977	27137	117	11529	7100	18557	117	37527	23322	58076	117	21796	14083	32841	117
16	NC_000016.9	TSC2	7249	CCDS45384.1	16	2120456	2120578	123	123	78859	58612	91102	123	117194	89598	134799	123	254059	144002	329791	123	169927	105687	197902	123	184855	127783	225888	123	73589	65814	79148	123	131179	115689	144528	123	48733	42544	53950	123	159622	137317	178714	123	155273	129586	175325	123
16	NC_000016.9	TSC2	7249	CCDS45384.1	17	2121510	2121616	107	107	38592	30509	73709	107	75491	62425	130866	107	308777	212365	412757	107	161629	135992	193196	107	215462	159423	271173	107	45432	39792	70892	107	109958	100421	136311	107	135519	121124	178198	107	136578	123002	183177	107	132861	119154	167968	107
16	NC_000016.9	TSC2	7249	CCDS45384.1	18	2121784	2121934	151	151	23693	18998	38116	151	36025	29158	59849	151	77713	49715	110207	151	35151	16763	61635	151	88036	59091	122434	151	38792	28697	58035	151	24634	18344	37798	151	54014	39390	82402	151	50996	36770	80047	151	39746	27075	60310	151
16	NC_000016.9	TSC2	7249	CCDS45384.1	19	2122241	2122363	123	123	69368	56401	88857	123	66393	54174	87546	123	150056	103022	187466	123	131346	114403	148730	123	114994	86220	135749	123	60207	51580	74388	123	78690	67718	93895	123	72138	60626	87823	123	81692	68450	99695	123	92713	81041	113549	123
16	NC_000016.9	TSC2	7249	CCDS45384.1	20	2122849	2122983	135	135	35074	26509	44448	135	58201	45806	70047	135	76834	54291	96101	135	71816	43097	98390	135	59799	46072	69603	135	27920	23157	32088	135	56518	40886	69638	135	47566	34619	58669	135	43700	29581	57530	135	50981	33392	67140	135
16	NC_000016.9	TSC2	7249	CCDS45384.1	21	2124200	2124389	190	190	47459	33656	60991	190	85361	62008	108457	190	210667	130506	253016	190	135301	88541	173298	190	142047	89771	168132	190	110390	87640	126029	190	123198	99802	139958	190	142502	112232	163989	190	119378	94515	138110	190	91223	71528	105839	190
16	NC_000016.9	TSC2	7249	CCDS45384.1	22	2125799	2125892	94	94	77762	33866	95714	94	106985	44175	133987	94	240580	136086	296099	94	140454	64890	178953	94	248434	143656	295605	94	199079	127690	230354	94	166951	88071	201205	94	225792	143395	265415	94	217709	121851	260992	94	192649	102392	235725	94
16	NC_000016.9	TSC2	7249	CCDS45384.1	23	2126068	2126170	103	103	44506	33512	52115	103	65700	50532	76631	103	86086	64826	110768	103	75156	58018	92424	103	87045	75842	118371	103	63101	43629	87706	103	69988	44527	98062	103	59852	34540	87932	103	79118	48373	114802	103	81368	50170	117909	103
16	NC_000016.9	TSC2	7249	CCDS45384.1	24	2126491	2126585	95	95	28898	25113	31207	95	36847	33338	39351	95	52966	47153	67683	95	29309	26999	31872	95	71776	60887	87638	95	49907	42140	65548	95	60321	51381	76572	95	36947	30141	49655	95	64649	53624	85407	95	57902	49462	71242	95
16	NC_000016.9	TSC2	7249	CCDS45384.1	25	2127598	2127726	129	129	48598	34609	63894	129	58165	41484	78155	129	117222	86280	156924	129	67188	43287	100911	129	113307	94849	142913	129	54759	35993	97700	129	72004	48581	120818	129	57915	35900	105061	129	48915	31186	87247	129	55984	40242	88005	129
16	NC_000016.9	TSC2	7249	CCDS45384.1	26	2129032	2129196	165	165	40518	29782	61867	165	81422	66259	105045	165	189979	142034	267904	165	117210	92910	131614	165	124607	99517	168520	165	36155	25194	60152	165	113796	95073	141600	165	80780	60046	112330	165	116810	94295	153467	165	58880	48429	70295	165
16	NC_000016.9	TSC2	7249	CCDS45384.1	27	2129276	2129428	153	153	57823	29178	91972	153	73465	35642	132664	153	194498	89273	283769	153	78887	40147	137850	153	125389	62041	186471	153	57329	43854	70691	153	86612	55572	139193	153	30887	15620	62174	153	93035	57484	142111	153	70544	45683	94852	153
16	NC_000016.9	TSC2	7249	CCDS45384.1	28	2129557	2129669	113	113	14065	4367	20682	113	16596	5306	23878	113	48955	7454	66080	113	16366	9666	24542	113	28750	4649	38559	113	35335	15728	40757	113	31703	16087	37500	113	38276	19404	44006	113	29752	15250	37188	113	31343	15678	39737	113
16	NC_000016.9	TSC2	7249	CCDS45384.1	29	2130165	2130377	213	213	25539	20077	30758	213	21058	16732	25128	213	72380	47502	93604	213	37175	29301	47132	213	60120	42444	73244	213	60181	51122	73089	213	55334	45613	70273	213	53939	44170	69084	213	62091	49766	80926	213	57895	46518	74971	213
16	NC_000016.9	TSC2	7249	CCDS45384.1	30	2131595	2131798	204	204	35720	16517	55119	204	50837	27967	74772	204	158073	94313	185555	204	84883	71760	103964	204	146039	91731	163906	204	49097	38698	54829	204	85087	73916	98006	204	40312	32414	46584	204	97803	83900	116155	204	106753	91034	132653	204
16	NC_000016.9	TSC2	7249	CCDS45384.1	31	2133695	2133816	122	122	36159	28867	39436	122	69554	55226	74928	122	206171	124083	257996	122	102277	72220	127539	122	144414	98063	173008	122	149940	124476	174548	122	115024	91934	135434	122	184262	141556	223203	122	131920	102416	158480	122	134444	102947	161967	122
16	NC_000016.9	TSC2	7249	CCDS45384.1	32	2134228	2134715	488	488	18197	10649	29546	488	38240	17997	79878	488	55655	11013	172183	488	46163	22874	87931	488	75304	31527	145424	488	89203	55407	136188	488	75507	48537	115017	488	89466	51339	135670	488	50128	25058	91403	488	79477	56893	116681	488
16	NC_000016.9	TSC2	7249	CCDS45384.1	33	2134951	2135026	76	76	15884	12105	19670	76	40343	30031	53482	76	107372	57503	209048	76	66580	51470	100502	76	85790	47683	166719	76	78586	50186	153772	76	76835	50327	144134	76	98852	60601	199810	76	86386	55658	159582	76	75197	49869	137193	76
16	NC_000016.9	TSC2	7249	CCDS45384.1	34	2135230	2135322	93	93	33546	23943	42638	93	48750	36633	60909	93	248049	147213	371649	93	160549	137576	196866	93	114488	72115	166933	93	129287	105960	157861	93	100042	82160	120654	93	165620	137476	201205	93	112153	89547	137167	93	117773	96288	145538	93
16	NC_000016.9	TSC2	7249	CCDS45384.1	35	2136193	2136379	187	187	34602	19020	40746	187	62308	34376	76636	187	195269	115543	246987	187	134253	75823	195589	187	151800	88749	186814	187	128424	64270	172599	187	18848	9420	25745	187	198073	98250	268227	187	102975	49471	140905	187	102872	50318	140607	187
16	NC_000016.9	TSC2	7249	CCDS45384.1	36	2136732	2136871	140	140	19628	12887	23118	140	44757	30617	52454	140	54404	39444	76674	140	40913	30973	48001	140	54384	40771	68942	140	75194	65294	94095	140	61928	55569	70077	140	86654	74294	100536	140	71949	61806	81506	140	73717	64779	81623	140
16	NC_000016.9	TSC2	7249	CCDS45384.1	37	2137863	2137941	79	79	52512	34421	64996	79	80833	52226	100902	79	202002	57757	308258	79	155969	121215	184693	79	271043	122144	378787	79	125759	78489	169093	79	182863	145580	206461	79	128064	80183	171586	79	153078	93958	207722	79	89012	72310	105420	79
16	NC_000016.9	TSC2	7249	CCDS45384.1	38	2138048	2138139	92	92	101743	90777	114894	92	153279	128616	177640	92	328791	265089	415245	92	245729	188027	290031	92	319531	241724	407110	92	197228	162501	219044	92	188086	122582	231230	92	207088	172941	229639	92	219970	169043	253664	92	65013	35857	82952	92
16	NC_000016.9	TSC2	7249	CCDS45384.1	39	2138227	2138325	99	99	50472	37623	81188	99	52355	36606	101735	99	235935	150893	291975	99	120529	59168	235690	99	159409	96712	197207	99	186783	162651	237017	99	163469	127494	206998	99	196158	137087	281145	99	160883	113121	253367	99	85409	69437	97156	99
16	NC_000016.9	TSC2	7249	CCDS45384.1	40	2138446	2138610	165	165	21972	12901	26833	165	21732	12678	26705	165	57164	26464	78524	165	47429	34372	56620	165	33023	16900	43226	165	71080	47611	86956	165	61857	42610	76916	165	73084	47558	92165	165	80427	51011	103245	165	46932	30502	59217	165
[truncated: 39 more columns]
