# Supplementary material for: Lack of association of rare functional variants in TSC1/TSC2 genes with autism spectrum disorder
Source: Mol Autism. 2013 Mar 20;4:5. doi: 10.1186/2040-2392-4-5 (PMC3610211; doi:10.1186/2040-2392-4-5)
Supplement: Additional file 5: Table S4 — Summary of reported missense variants in TSC genes. [file 2040-2392-4-5-S5.xls]

## Sheet: Sheet1
Table S4: Summary of reported missense variants in TSC genes
Gene	Protein Varianta	LOVD classificationb	Functional assessmentc	Exome Variant Serverd
TSC1	L41I	Probably no pathogenecity	-	-
TSC1	L50P	Unknown	Unstable, pathogenic	-
TSC1	E51D	Probably no pathogenecity	Probably neutral	-
TSC1	L61R	Unknown	Unstable, pathogenic	-
TSC1	L61P	Probably pathogenic	Unstable, pathogenic	-
TSC1	H68R	Probably pathogenic	-	-
TSC1	L72P	Probably pathogenic	Unstable, pathogenic	-
TSC1	I76N	Unknown	Unstable, pathogenic	-
TSC1	K82T	Unknown	Probably neutral	-
TSC1	A84T	Probably no pathogenecity	Probably neutral	Reported (0.0231)
TSC1	L93R	Unknown	Unstable, destabilising, pathogenic	-
TSC1	L116V	Unknown	Probably neutral	Reported (0.0154)
TSC1	L117P	Probably pathogenic	Unstable, pathogenic	-
TSC1	K121R	Unknown	Probably neutral (predicted splice mutation)	-
TSC1	V126I	Probably no pathogenecity	Probably neutral	-
TSC1	G132D	Unknown	Unstable, pathogenic	-
TSC1	V133I	Probably no pathogenecity	Probably neutral	-
TSC1	V133F	Unknown	Unstable, pathogenic	-
TSC1	F158C	Probably pathogenic	-	-
TSC1	F158S	Unknown	Unstable, pathogenic	-
TSC1	V178I	Probably no pathogenecity	-	-
TSC1	L180P	Probably pathogenic	Unstable, pathogenic	-
TSC1	R190C	No known pathogenecity	Probably neutral	-
TSC1	R190P	Unknown	Unstable, pathogenic	-
TSC1	L191R	Unknown	Unstable, pathogenic	-
TSC1	L191H	Probably pathogenic	Unstable, pathogenic	-
TSC1	V200I	Probably no pathogenecity	-	-
TSC1	R204P	Unknown	Unstable, pathogenic	-
TSC1	F216S	Probably pathogenic	Unstable, pathogenic	-
TSC1	M224R	Probably pathogenic	Unstable, destabilising, pathogenic	-
TSC1	R246K	Probably pathogenic	Probably neutral (predicted splice mutation)	-
TSC1	R246T	Probably pathogenic	Probably neutral (predicted splice mutation)	-
TSC1	F285V	Unknown	Probably neutral	Reported (0.0077)
TSC1	G305R	Probably pathogenic	Probably neutral (predicted splice mutation)	-
TSC1	G305W	Probably pathogenic	Probably neutral (predicted splice mutation)	-
TSC1	M322T	No known pathogenecity	-	Reported (16.5462)
TSC1	S334L	Probably no pathogenecity	Probably neutral	Reported (0.0308)
TSC1	R336W	Unknown	-	Reported (0.0231)
TSC1	R336Q	Unknown	Probably neutral	-
TSC1	T360N	Probably no pathogenecity	-	Reported (0.0461)
TSC1	P362S	Unknown	Probably neutral	-
TSC1	S403L	No known pathogenecity	-	Reported (0.0615)
TSC1	L411I	Unknown	Probably neutral	-
TSC1	T417I	No known pathogenecity	Probably neutral	-
TSC1	P448S	Probably no pathogenecity	Probably neutral	Reported (0.3844)
TSC1	G452R	Probably no pathogenecity	-	-
TSC1	E478G	Probably no pathogenecity	Probably neutral	-
TSC1	S487C	Unknown	Probably neutral	Reported (0.0154)
TSC1	R500Q	Probably no pathogenecity	-	-
TSC1	R509Q	Probably no pathogenecity	Probably neutral	Reported (0.0846)
TSC1	A523P	Unknown	Probably neutral	-
TSC1	Q550E	Unknown	Probably neutral	-
TSC1	A567V	Probably no pathogenecity	Probably neutral	-
TSC1	S575F	No known pathogenecity	-	-
TSC1	E577D	No known pathogenecity	-	-
TSC1	K587R	No known pathogenecity	Probably neutral	Reported (0.0923)
TSC1	H617D	Unknown	Probably neutral	-
TSC1	Q654E	No known pathogenecity	-	-
TSC1	D658E	Probably no pathogenecity	Probably neutral	-
TSC1	A659V	Probably no pathogenecity	Probably neutral	Reported (0.0154)
TSC1	G680E	Probably no pathogenecity	-	-
TSC1	D693H	Probably no pathogenecity	Probably neutral	-
TSC1	L698R	Unknown		-
TSC1	Q701H	Unknown	Probably neutral	-
TSC1	A726E	Probably no pathogenecity	-	-
TSC1	H732Y	No known pathogenecity	Probably neutral	Reported (0.2691)
TSC1	N762S	No known pathogenecity	Probably neutral	Reported (0.0384)
TSC1	I807T	Unknown	Probably neutral	-
TSC1	E809Q	No known pathogenecity	-	Reported (0.0154)
TSC1	R811G	Unknown	Probably neutral	-
TSC1	S829R	No known pathogenecity	-	-
TSC1	S829C	Unknown		-
TSC1	A883T	Unknown	Probably neutral	Reported (0.0231)
TSC1	R885W	Unknown	Probably neutral	Reported (0.0308)
TSC1	T899S	Unknown	Probably neutral	-
TSC1	L978V	Probably no pathogenecity	Probably neutral	-
TSC1	E1010D	Probably no pathogenecity	-	-
TSC1	G1035S	No known pathogenecity	Probably neutral	Reported (0.1232)
TSC1	R1062W	Unknown	Probably neutral	-
TSC1	R1097H	Probably no pathogenecity	Probably neutral	-
TSC1	G1108S	Probably no pathogenecity	-	-
TSC1	D1146Y	Probably no pathogenecity	Probably neutral	-
TSC2	T5A	No known pathogenecity	-	Reported (0.0077)
TSC2	K7R	Probably no pathogenecity	-	-
TSC2	E47D	Probably no pathogenecity	-	-
TSC2	R57H	Unknown	Unstable, pathogenic	-
TSC2	G62E	Unknown	Probably neutral	-
TSC2	A84V	No known pathogenecity	-	Reported (0.0154)
TSC2	P91L	Probably no pathogenecity	Probably neutral	Reported (0.0694)
TSC2	E92V	Unknown	-	Reported (0.1466)
TSC2	P94T	No known pathogenecity	-	-
TSC2	R98W	Probably no pathogenecity	Destabilising, pathogenic	Reported (0.0077)
TSC2	E114K	Probably no pathogenecity	Probably neutral	-
TSC2	S132C	Probably no pathogenecity	Probably neutral	-
TSC2	H137R	Probably pathogenic	-	-
TSC2	F143L	Probably no pathogenecity	Probably neutral	-
TSC2	L146R	Unknown	Pathogenic	-
TSC2	L160V	Probably no pathogenecity	-	-
TSC2	A161V	Probably pathogenic	-	-
TSC2	L180V	Probably no pathogenecity	-	Reported (0.0077)
TSC2	N187I	Probably pathogenic	-	-
TSC2	A196T	Probably no pathogenecity	Probably neutral	-
TSC2	M198T	Probably pathogenic	-	-
TSC2	M201I	No known pathogenecity	-	-
TSC2	E216K	Unknown	Probably neutral	-
TSC2	L219P	Unknown	Destabilising, pathogenic	-
TSC2	L222P	Unknown	-	-
TSC2	D223Y	Unknown	-	-
TSC2	C227Y	Probably pathogenic	-	-
TSC2	S235N	Probably no pathogenecity	Probably neutral	-
TSC2	C244Y	Probably pathogenic	-	-
TSC2	C244R	Probably pathogenic	Unstable, destabilising, pathogenic	-
TSC2	R245H	Unknown	Probably neutral	-
TSC2	T246A	Unknown	-	Reported (0.0077)
TSC2	E254K	Unknown	Probably neutral	Reported (0.0154)
TSC2	R261P	Probably pathogenic	Destabilising, pathogenic	-
TSC2	R261W	Probably no pathogenecity	Probably neutral	Reported (0.0082)
TSC2	L264P	Probably pathogenic	-	-
TSC2	N275K	Unknown	Probably neutral	-
TSC2	M286T	No known pathogenecity	-	Reported (0.0077)
TSC2	M286V	No known pathogenecity	-	Reported (0.0463)
TSC2	G294R	Probably pathogenic	-	-
TSC2	V299G	Unknown	Pathogenic	-
TSC2	W304R	Unknown	-	-
TSC2	L309Q	No known pathogenecity	-	-
TSC2	L320F	Unknown	-	-
TSC2	A328P	Probably pathogenic	Pathogenic	-
TSC2	N331K	Probably pathogenic	-	-
TSC2	V334A	Unknown	Unstable, destabilising, pathogenic	-
TSC2	V334G	Probably pathogenic	Unstable, destabilising, pathogenic	-
TSC2	S335C	No known pathogenecity	-	-
TSC2	E337K	Probably pathogenic	-	-
TSC2	L340P	Unknown	Pathogenic	-
TSC2	L345R	Unknown	-	-
TSC2	A357V	Unknown	Probably neutral	Reported (0.0308)
TSC2	L362P	Probably pathogenic	-	-
TSC2	R367Q	No known pathogenecity	Probably neutral	Reported (1.5005)
TSC2	Q373P	Probably pathogenic	Probably neutral (predicted splice mut.)	-
TSC2	P378L	Probably no pathogenecity	-	-
TSC2	R381K	Probably no pathogenecity	-	-
TSC2	L387P	Probably pathogenic	-	-
TSC2	L410R	Unknown	Pathogenic	-
TSC2	E412V	Probably pathogenic	Probably neutral (splice mut.)	-
TSC2	D416Y	Probably pathogenic	-	-
TSC2	P419S	Probably pathogenic	Probably neutral (predicted splice mut.)	-
TSC2	I427M	Unknown	Possibly pathogenic	-
TSC2	S433C	Unknown	Probably neutral	-
TSC2	G440S	No known pathogenecity	-	Reported (0.1154)
TSC2	A447V	Probably no pathogenecity	Probably neutral	Reported (0.0077)
TSC2	L448P	Unknown	Pathogenic	-
TSC2	M449I	Unknown	-	-
TSC2	E456K	Unknown	Probably neutral	-
TSC2	A460T	Probably no pathogenecity	Probably neutral	Reported (0.0799)
TSC2	R462C	Probably pathogenic	Probably pathogenic	-
TSC2	R462H	Unknown	Unstable, destabilising, pathogenic	-
TSC2	R462P	Unknown	Unstable, destabilising, pathogenic	-
TSC2	I463V	No known pathogenecity	-	Reported (0.1133)
TSC2	L466R	Unknown	-	-
TSC2	L466P	Unknown	Unstable, destabilising, pathogenic	-
TSC2	N486I	Probably pathogenic	-	-
TSC2	I490V	Probably no pathogenecity	-	-
TSC2	L493P	Unknown	Pathogenic	-
TSC2	L493V	Unknown	Possibly pathogenic	-
TSC2	E498K	Unknown	Probably neutral	-
TSC2	R505Q	Unknown	possibly pathogenic	Reported (0.0077)
TSC2	H522P	Probably no pathogenecity	-	-
TSC2	H522Y	Unknown	Probably neutral	-
TSC2	N525S	Probably no pathogenecity	Probably neutral	Reported (0.0154)
TSC2	K533N	Probably pathogenic	-	-
TSC2	A536V	No known pathogenecity	-	-
TSC2	P543L	No known pathogenecity	-	-
TSC2	E544D	Unknown	-	-
TSC2	V560M	Unknown	Pathogenic	Reported (0.0077)
TSC2	P579A	No known pathogenecity	-	-
TSC2	S581N	No known pathogenecity	-	-
TSC2	A583T	No known pathogenecity	-	Reported (0.2693)
TSC2	R585H	Unknown	-	-
TSC2	L590P	No known pathogenecity	-	-
TSC2	H593R	No known pathogenecity	-	-
TSC2	L596P	Unknown	-	-
TSC2	H597R	Unknown	-	-
TSC2	H597Y	Unknown	Pathogenic	-
TSC2	Y598H	Probably pathogenic	Destabilising, pathogenic	-
TSC2	Y598C	Unknown	Probably pathogenic	-
TSC2	K599M	Unknown	Probably neutral	-
TSC2	A607S	Unknown	Probably neutral	-
TSC2	A607T	No known pathogenecity	Probably neutral	Reported (0.0616)
TSC2	A607E	Unknown	Unstable, destabilising, pathogenic	-
TSC2	R611G	Probably pathogenic	-	-
TSC2	R611W	Pathogenic	Destabilising, pathogenic	-
TSC2	R611Q	Pathogenic	Unstable, destabilising, pathogenic	-
TSC2	A614D	Probably pathogenic	Unstable, destabilising, pathogenic	-
TSC2	F615S	Unknown	Destabilising, pathogenic	-
TSC2	R622P	Unknown	-	-
TSC2	R622Q	Probably no pathogenecity	-	Reported (0.0154)
TSC2	R622W	Unknown	Unstable, destabilising, pathogenic	-
TSC2	R628G	Unknown	Pathogenic	-
TSC2	S641I	Unknown	-	-
TSC2	D647N	No known pathogenecity	-	Reported (0.0077)
TSC2	M649T	Unknown	Probably neutral	Reported (0.1385)
TSC2	G654C	Unknown	Probably neutral	-
TSC2	K658T	Unknown	Probably neutral	-
TSC2	G661R	Unknown	Probably neutral	-
TSC2	G661V	Unknown	Probably neutral	-
TSC2	P670L	Probably no pathogenecity	Pathogenic	-
TSC2	L693P	Unknown	Unstable, destabilising, pathogenic	-
TSC2	C696R	Probably pathogenic	-	-
TSC2	C696Y	Probably pathogenic	Unstable, destabilising, pathogenic	-
TSC2	E700K	Probably pathogenic	-	-
TSC2	V705E	Unknown	Pathogenic	-
TSC2	V705M	Unknown	Pathogenic	-
TSC2	L717R	Probably pathogenic	-	-
TSC2	R718P	Probably no pathogenecity	-	-
TSC2	L733P	Unknown	-	-
TSC2	L737P	Probably pathogenic	-	-
TSC2	S758F	Unknown	-	-
TSC2	V769E	Probably pathogenic	Unstable, destabilising, pathogenic	-
TSC2	A772E	Probably no pathogenecity	Probably neutral	-
TSC2	M788R	Probably pathogenic	Unstable, destabilising, pathogenic	-
TSC2	L792P	Probably pathogenic	-	-
TSC2	L792R	Probably pathogenic	Pathogenic	-
TSC2	C804R	Unknown	Destabilising, pathogenic	-
TSC2	L808S	Probably pathogenic	-	-
TSC2	E814K	Probably pathogenic	-	-
TSC2	P816L	Probably pathogenic	-	-
TSC2	L826P	Probably pathogenic	Pathogenic	-
TSC2	L826M	No known pathogenecity	Probably neutral	Reported (0.0846)
TSC2	L830R	Unknown	Pathogenic	-
TSC2	L844P	Probably pathogenic	-	-
TSC2	L844R	Unknown	Pathogenic	-
TSC2	F846Y	No known pathogenecity	-	-
TSC2	L847P	Pathogenic	-	-
TSC2	L850P	Probably pathogenic	-	-
TSC2	A862V	No known pathogenecity	-	-
TSC2	F881L	Unknown	-	-
TSC2	A889P	Probably pathogenic	Pathogenic	-
TSC2	A889V	Probably pathogenic	Unstable, destabilising, pathogenic	-
TSC2	M895V	Probably pathogenic	-	-
TSC2	F897S	Pathogenic	Unstable, destabilising, pathogenic	-
TSC2	R905Q	Pathogenic	Pathogenic	-
TSC2	R905G	Probably pathogenic	Pathogenic	-
TSC2	R905W	Pathogenic	Pathogenic	-
TSC2	K914N	Probably pathogenic	-	-
TSC2	L916R	Probably pathogenic	Unstable, pathogenic	-
TSC2	S918C	Unknown	Probably neutral	-
TSC2	S932N	Unknown	-	-
TSC2	F933C	No known pathogenecity	-	-
TSC2	R951S	Unknown	Probably neutral	-
TSC2	N958S	Unknown	Probably neutral	-
TSC2	V963M	Unknown	-	-
TSC2	R988P	Unknown	Probably neutral	-
TSC2	T993M	Probably no pathogenecity	Probably neutral	Reported (0.0077)
TSC2	A1009S	No known pathogenecity	-	-
TSC2	D1013N	Unknown	-	-
TSC2	L1027P	Pathogenic	-	-
TSC2	D1028G	Unknown	-	-
TSC2	D1028N	Unknown	Unstable, pathogenic	-
TSC2	R1032P	Probably pathogenic	Pathogenic	-
TSC2	Y1033H	Unknown	Probably neutral	-
TSC2	S1036P	Probably pathogenic	Pathogenic	-
TSC2	V1047A	Unknown	-	Reported (0.0385)
TSC2	W1060R	Probably pathogenic	-	-
TSC2	L1061P	Unknown	Unstable, pathogenic	-
TSC2	L1066P	Unknown	-	-
TSC2	T1068I	Unknown	Pathogenic	-
TSC2	T1071R	Probably pathogenic	-	-
TSC2	T1075I	Unknown	Probably neutral	-
TSC2	T1077I	Unknown	-	-
TSC2	D1084E	No known pathogenecity	-	-
TSC2	E1087D	No known pathogenecity	-	-
TSC2	S1095N	Probably pathogenic	-	-
TSC2	V1120E	Unknown	Probably neutral	-
TSC2	R1122C	Unknown	Probably neutral	-
TSC2	D1126V	Probably no pathogenecity	-	-
TSC2	A1141T	Unknown	-	Reported (0.0077)
TSC2	A1141V	Probably no pathogenecity	-	Reported (0.6389)
TSC2	V1144L	Unknown	Probably neutral	-
TSC2	V1144M	Unknown	Probably neutral	Reported (0.0154)
TSC2	P1145L	Probably no pathogenecity	Probably neutral	-
TSC2	G1151S	No known pathogenecity	-	-
TSC2	R1159W	Unknown	Probably neutral	-
TSC2	R1159Q	Probably no pathogenecity	Unstable, probably neutral	-
TSC2	R1159L	Unknown	Unstable, probably neutral	Reported (0.0154)
TSC2	A1164V	Probably no pathogenecity	-	Reported (0.0308)
TSC2	Y1186C	No known pathogenecity	-	Reported (0.0231)
TSC2	V1199G	Unknown	Unstable, pathogenic	-
TSC2	R1200W	Pathogenic	Unstable, pathogenic	-
TSC2	P1202H	Unknown	Pathogenic	-
TSC2	T1203K	Unknown	Pathogenic	-
TSC2	G1204R	Probably pathogenic	-	-
TSC2	G1204E	Probably pathogenic	Pathogenic	-
TSC2	S1207I	Probably no pathogenecity	Probably neutral	-
TSC2	W1208R	Unknown	-	-
TSC2	W1208G	No known pathogenecity	-	-
TSC2	L1235F	No known pathogenecity	-	-
TSC2	R1240C	No known pathogenecity	-	-
TSC2	A1257V	No known pathogenecity	-	Reported (0.0231)
TSC2	A1261D	Probably pathogenic	-	-
TSC2	P1265S	No known pathogenecity	-	-
TSC2	R1268H	Unknown	-	-
TSC2	S1276F	No known pathogenecity	-	-
TSC2	S1282G	No known pathogenecity	-	-
TSC2	A1297T	No known pathogenecity	-	Reported (0.3249)
TSC2	P1305S	Unknown	-	-
TSC2	P1305L	No known pathogenecity	-	Reported (0.7186)
TSC2	P1315A	Unknown	Probably neutral	-
TSC2	P1315S	Unknown	Probably neutral	-
TSC2	D1319V	Probably no pathogenecity	-	-
TSC2	R1329H	Probably no pathogenecity	-	Reported (1.651)
TSC2	T1330M	Unknown	-	-
TSC2	S1341R	Probably no pathogenecity	-	-
TSC2	P1358L	Unknown	Probably neutral	-
TSC2	R1369W	Probably no pathogenecity	Probably neutral	Reported (0.0231)
TSC2	S1379L	Unknown	Unlikely to be pathogenic	-
TSC2	P1381L	Unknown	Probably neutral	-
TSC2	G1399R	No known pathogenecity	-	Reported (0.1003)
TSC2	V1407L	No known pathogenecity	-	-
TSC2	R1409W	No known pathogenecity	Probably neutral	Reported (0.0077)
TSC2	S1427T	Unknown	-	-
TSC2	A1429S	No known pathogenecity	-	Reported (0.2324)
TSC2	S1433L	Unknown	Probably neutral	-
TSC2	R1438Q	Probably pathogenic	-	-
TSC2	G1439D	Unknown	Probably neutral	Reported (0.4412)
TSC2	E1442K	Probably no pathogenecity	-	Reported (0.0077)
TSC2	P1450R	No known pathogenecity	-	-
TSC2	S1452L	No known pathogenecity	-	-
TSC2	S1454G	Probably no pathogenecity	Probably neutral	-
TSC2	D1478H	No known pathogenecity	-	-
TSC2	A1479V	Unknown	-	-
TSC2	P1497R	Pathogenic	Pathogenic	-
TSC2	P1497S	Unknown	Pathogenic	-
TSC2	P1497T	Probably pathogenic	Pathogenic	-
TSC2	S1498N	Pathogenic	-	-
TSC2	V1500G	Probably pathogenic	Pathogenic	-
TSC2	V1500M	Unknown	Probably neutral	-
TSC2	Q1503H	Probably pathogenic	-	-
TSC2	Q1503P	Pathogenic	Pathogenic	-
TSC2	L1504H	Probably pathogenic	-	-
TSC2	N1522S	Unknown	Probably neutral	Reported (0.0154)
TSC2	F1527L	Probably no pathogenecity	-	Reported (0.0154)
TSC2	L1534H	Probably pathogenic	Unstable, pathogenic	-
TSC2	D1535Y	Probably pathogenic	-	-
TSC2	D1535V	Probably pathogenic	-	-
TSC2	D1535A	Unknown	Pathogenic	-
TSC2	Y1549N	Probably pathogenic	-	-
TSC2	Y1549C	Probably pathogenic	-	-
TSC2	Q1554P	Probably pathogenic	-	-
TSC2	Q1554H	Unknown	Probably pathogenic	-
TSC2	E1558K	Probably pathogenic	-	-
TSC2	L1562P	Probably pathogenic	-	-
TSC2	G1567V	Unknown	Destabilising, pathogenic	-
TSC2	G1567D	Probably pathogenic	Pathogenic	-
TSC2	R1570W	Pathogenic	-	-
TSC2	Y1571C	Pathogenic	-	-
TSC2	Y1571N	Unknown	Pathogenic	-
TSC2	T1576M	Probably no pathogenecity	-	-
TSC2	L1578P	Probably pathogenic	Unstable, destabilising, pathogenic	-
TSC2	G1579S	Probably pathogenic	Pathogenic	-
TSC2	L1584R	Unknown	Probably pathogenic	-
TSC2	L1594M	Probably pathogenic	-	-
TSC2	G1595R	Probably pathogenic	-	-
TSC2	G1596V	Unknown	Pathogenic	-
TSC2	L1597P	Probably pathogenic	-	-
TSC2	W1610G	Unknown	Pathogenic	-
TSC2	F1619S	Probably pathogenic	-	-
TSC2	H1620Y	Pathogenic	-	-
TSC2	H1620R	Unknown	Pathogenic	-
TSC2	T1623I	Unknown	Pathogenic	-
TSC2	L1624P	Probably pathogenic	-	-
TSC2	D1636N	No known pathogenecity	-	-
TSC2	K1638N	Unknown	-	-
TSC2	R1639L	Unknown	-	-
TSC2	H1640Y	Unknown	Pathogenic	-
TSC2	G1642D	Unknown	Pathogenic	-
TSC2	N1643H	Unknown	Pathogenic	-
TSC2	N1643I	Probably pathogenic	Pathogenic	-
TSC2	N1643S	Unknown	Pathogenic	-
TSC2	N1643K	Probably pathogenic	Unstable, pathogenic	-
TSC2	D1644H	No known pathogenecity	-	-
TSC2	V1646G	Unknown	Unstable, destabilising, pathogenic	-
TSC2	I1648T	Probably pathogenic	-	-
TSC2	Y1650N	Probably pathogenic	-	-
TSC2	Y1650C	Probably pathogenic	-	-
TSC2	N1651S	Pathogenic	-	-
TSC2	S1653F	Probably pathogenic	Pathogenic	-
TSC2	S1653P	Unknown	Pathogenic	-
TSC2	L1659F	No known pathogenecity	-	-
TSC2	V1673I	Probably no pathogenecity	-	-
TSC2	V1673L	No known pathogenecity	-	-
TSC2	V1673D	Unknown	Pathogenic	-
TSC2	V1673F	Unknown	Pathogenic	-
TSC2	T1674P	Unknown	-	-
TSC2	P1675L	Pathogenic	Pathogenic	-
TSC2	E1679K	Unknown	Probably neutral	Reported (0.0385)
TSC2	N1681K	Probably pathogenic	-	-
TSC2	S1684P	Probably pathogenic	-	-
TSC2	Q1686P	Unknown	Unstable, destabilising, pathogenic	-
TSC2	K1689E	No known pathogenecity	-	-
TSC2	D1690H	Probably pathogenic	-	-
TSC2	D1690Y	Probably pathogenic	-	-
TSC2	S1698R	No known pathogenecity	-	Reported (0.1154)
TSC2	V1703G	Probably pathogenic	-	-
TSC2	S1704T	Unknown	-	-
TSC2	R1706H	No known pathogenecity	-	-
TSC2	R1706C	No known pathogenecity	Probably neutral	Reported (0.0231)
TSC2	P1709R	Probably pathogenic	-	-
TSC2	P1709L	Pathogenic	Pathogenic	-
TSC2	V1711M	Probably no pathogenecity	Probably neutral	Reported (0.0462)
TSC2	A1712D	Unknown	-	-
TSC2	R1713P	Unknown	-	-
TSC2	R1713H	Unknown	Unstable, destabilising, pathogenic	-
TSC2	M1715V	Unknown	-	-
TSC2	A1716P	Probably pathogenic	-	-
TSC2	L1717P	Probably pathogenic	-	-
TSC2	N1720K	Probably pathogenic	-	-
TSC2	M1721L	Probably pathogenic	-	-
TSC2	S1723P	Probably pathogenic	-	-
TSC2	R1729C	No known pathogenecity	-	Reported (0.0385)
TSC2	D1734E	No known pathogenecity	Probably neutral	-
TSC2	R1743G	Probably pathogenic	-	-
TSC2	R1743L	Unknown	-	-
TSC2	R1743P	Probably pathogenic	-	-
TSC2	R1743Q	Pathogenic	Pathogenic	-
TSC2	R1743W	Pathogenic	Pathogenic	-
TSC2	L1744P	Probably pathogenic	-	-
TSC2	L1750F	Unknown	-	-
TSC2	A1759D	probably no pathogenecity	-	-
TSC2	P1771L	Unknown	Probably neutral	Reported (0.0308)
TSC2	H1773P	Unknown	Probably neutral	-
TSC2	S1774T	Unknown	Probably neutral	Reported (1.0005)
TSC2	G1787S	No known pathogenecity	-	Reported (0.1617)
TSC2	E1789Q	Probably pathogenic	-	-
TSC2	G1791S	Probably pathogenic	-	-
TSC2	Q1792H	Probably no pathogenecity	-	-
TSC2	R1793Q	Probably no pathogenecity	-	Reported (0.0077)
TSC2	R1795L	No known pathogenecity	-	-
TSC2	R1795C	No known pathogenecity	Probably neutral	Reported (0.1309)
TSC2	L1796I	Unknown	Probably neutral	-
TSC2	V1807L	Probably no pathogenicity	-	-
aAmino acid position based on Swiss-Prot accession # Q92574.2 and P49815.2 for TSC1 and TSC2, respectively.
b Pathogenecity of the variant as concluded by Leiden Open Variation Database.
c Pathogenecity of the variant as concluded by published functional studies.
d Exome Variant Server, NHLBI GO Exome Sequencing Project (ESP), Seattle, WA.The values in parantheses denote minor allele frequency in percent.
